# Supplementary material for: Strand-specific community RNA-seq reveals prevalent and dynamic antisense transcription in human gut microbiota
Source: Front Microbiol. 2015 Sep 1;6:896. doi: 10.3389/fmicb.2015.00896 (PMC4555090; doi:10.3389/fmicb.2015.00896)
Supplement: Data Sheet 1 — | An Excel file with three spreadsheets listing the species included in the analyses, and details of their ratios of antisense reads and genes with antisense transcription in different individuals. [file Data_Sheet_1.XLSX]

## Sheet: 47species
#This spreadsheet lists the information of the 47 species (only one strain for each species)
Akkermansia_muciniphila_ATCC_BAA_835_uid58985
Alistipes_shahii_WAL_8301_uid197175
Bacteroides_fragilis_638R_uid84217
Bacteroides_salanitronis_DSM_18170_uid63269
Bacteroides_thetaiotaomicron_VPI_5482_uid62913
Bacteroides_vulgatus_ATCC_8482_uid58253
Bacteroides_xylanisolvens_XB1A_uid197168
Bifidobacterium_adolescentis_ATCC_15703_uid58559
Bifidobacterium_bifidum_BGN4_uid167988
Bifidobacterium_dentium_Bd1_uid43091
Bifidobacterium_longum_BBMN68_uid60163
Clostridium_botulinum_A2_Kyoto_uid59229
Coprococcus_catus_GD_7_uid197174
Desulfovibrio_desulfuricans_ATCC_27774_uid59213
Eggerthella_lenta_DSM_2243_uid59079
Enterococcus_faecalis_62_uid159663
Enterococcus_faecium_Aus0004_uid87025
Eubacterium_eligens_ATCC_27750_uid59171
Eubacterium_limosum_KIST612_uid59777
Eubacterium_rectale_ATCC_33656_uid59169
Eubacterium_siraeum_uid197160
Faecalibacterium_prausnitzii_L2_6_uid197183
Gordonibacter_pamelaeae_7_10_1_b_uid197167
Haemophilus_parainfluenzae_T3T1_uid72801
Lactobacillus_casei_ATCC_334_uid57985
Lactobacillus_fermentum_CECT_5716_uid162003
Lactobacillus_paracasei_8700_2_uid55295
Lactococcus_lactis_cremoris_A76_uid160937
Leuconostoc_gasicomitatum_LMG_18811_uid50385
Leuconostoc_mesenteroides_ATCC_8293_uid57919
Megamonas_hypermegale_uid197163
Methanobrevibacter_smithii_ATCC_35061_uid58827
Methanosphaera_stadtmanae_DSM_3091_uid58407
Odoribacter_splanchnicus_DSM_20712_uid63397
Parabacteroides_distasonis_ATCC_8503_uid58301
Propionibacterium_freudenreichii_shermanii_CIRM_BIA1_uid49535
Roseburia_intestinalis_XB6B4_uid197179
Ruminococcus_albus_7_uid51721
Ruminococcus_bromii_uid197158
Streptococcus_anginosus_C1051_uid218003
Streptococcus_infantarius_CJ18_uid87033
Streptococcus_mutans_GS_5_uid169223
Streptococcus_parasanguinis_ATCC_15912_uid49313
Streptococcus_salivarius_57_I_uid162151
Streptococcus_sanguinis_SK36_uid58381
Streptococcus_thermophilus_CNRZ1066_uid58221
Veillonella_parvula_DSM_2008_uid41927

## Sheet: 116strains
#This spreadsheet lists the information of the 116 bacterial strains we analyzed (covering 47 species; see '47species' spreadsheet for the list)
#Description for the columns:
# Strain: the species included in the analyses
# Genome: genome size (bp)
# Gene: the number of genes encoded in the genome (all genes)
# CDS: protein coding genes
#Strain	Genome	Gene	CDS
Akkermansia_muciniphila_ATCC_BAA_835_uid58985	2664102	2240	2138
Alistipes_shahii_WAL_8301_uid197175	3763317	2616	2563
Bacteroides_fragilis_638R_uid84217	5373121	4416	4292
Bacteroides_fragilis_NCTC_9343_uid57639	5241700	4414	4236
Bacteroides_fragilis_YCH46_uid58195	5310990	4717	4625
Bacteroides_salanitronis_DSM_18170_uid63269	4308663	3836	3641
Bacteroides_thetaiotaomicron_VPI_5482_uid62913	6293399	4902	4816
Bacteroides_vulgatus_ATCC_8482_uid58253	5163189	4184	4066
Bacteroides_xylanisolvens_XB1A_uid197168	5976145	4464	4405
Bifidobacterium_adolescentis_ATCC_15703_uid58559	2089645	1702	1632
Bifidobacterium_bifidum_BGN4_uid167988	2223664	1902	1834
Bifidobacterium_bifidum_PRL2010_uid59883	2214656	1791	1706
Bifidobacterium_bifidum_S17_uid59545	2186882	1845	1783
Bifidobacterium_dentium_Bd1_uid43091	2636367	2195	2127
Bifidobacterium_longum_BBMN68_uid60163	2265943	1876	1804
Bifidobacterium_longum_DJO10A_uid58833	2389526	2073	2001
Bifidobacterium_longum_F8_uid197184	2384987	1743	1681
Bifidobacterium_longum_infantis_157F_uid62693	2408831	2070	1999
Bifidobacterium_longum_infantis_ATCC_15697_uid159865	2828958	2641	2552
Bifidobacterium_longum_infantis_ATCC_15697_uid58677	2832748	2588	2416
Bifidobacterium_longum_JCM_1217_uid62695	2385164	2009	1924
Bifidobacterium_longum_JDM301_uid49131	2477838	2035	1958
Bifidobacterium_longum_KACC_91563_uid158861	2395764	2050	1985
Bifidobacterium_longum_NCC2705_uid57939	2260266	1799	1728
Clostridium_botulinum_A2_Kyoto_uid59229	4155278	4034	3877
Clostridium_botulinum_A3_Loch_Maree_uid59149	4259691	4108	3983
Clostridium_botulinum_A_ATCC_19397_uid58927	3863450	3699	3550
Clostridium_botulinum_A_ATCC_3502_uid61579	3903260	3786	3596
Clostridium_botulinum_A_Hall_uid58931	3760560	3499	3332
Clostridium_botulinum_B1_Okra_uid59147	4107013	3971	3846
Clostridium_botulinum_Ba4_657_uid59173	4257769	4254	4002
Clostridium_botulinum_B_Eklund_17B_uid59159	3847969	3639	3475
Clostridium_botulinum_BKT015925_uid66203	3207592	3116	2994
Clostridium_botulinum_E3_Alaska_E43_uid59157	3659644	3380	3257
Clostridium_botulinum_F_230613_uid159513	4010614	3866	3527
Clostridium_botulinum_F_Langeland_uid58929	4012918	3862	3655
Clostridium_botulinum_H04402_065_uid162091	3919740	3816	3692
Coprococcus_catus_GD_7_uid197174	3522704	3027	2972
Desulfovibrio_desulfuricans_ATCC_27774_uid59213	2873437	2450	2358
Desulfovibrio_desulfuricans_ND132_uid63159	3858580	3533	3455
Eggerthella_lenta_DSM_2243_uid59079	3632260	3184	3070
Enterococcus_faecalis_62_uid159663	3130818	3157	3075
Enterococcus_faecalis_D32_uid171261	3062505	3046	2965
Enterococcus_faecalis_OG1RF_uid54927	2739625	2658	2579
Enterococcus_faecalis_Symbioflor_1_uid183342	2810675	2808	2733
Enterococcus_faecalis_V583_uid57669	3359974	3412	3264
Enterococcus_faecium_Aus0004_uid87025	3019780	2997	2932
Enterococcus_faecium_Aus0085_uid214432	3239275	3317	3221
Enterococcus_faecium_DO_uid55353	3052572	3209	3114
Enterococcus_faecium_NRRL_B_2354_uid188477	2849891	2772	2639
Eubacterium_eligens_ATCC_27750_uid59171	2831389	2830	2765
Eubacterium_limosum_KIST612_uid59777	4316707	4652	4571
Eubacterium_rectale_ATCC_33656_uid59169	3449685	3698	3623
Eubacterium_rectale_uid197161	3344951	2940	2892
Eubacterium_rectale_uid197162	3698419	3261	3206
Eubacterium_siraeum_uid197160	2943413	2394	2343
Eubacterium_siraeum_V10Sc8a_uid197178	2836123	2245	2202
Faecalibacterium_prausnitzii_L2_6_uid197183	3321367	2812	2748
Faecalibacterium_prausnitzii_uid197157	3214418	2811	2741
Gordonibacter_pamelaeae_7_10_1_b_uid197167	3608022	2071	2021
Haemophilus_parainfluenzae_T3T1_uid72801	2086875	2056	1975
Lactobacillus_casei_ATCC_334_uid57985	2924325	2922	2764
Lactobacillus_casei_BD_II_uid162119	3127288	3300	3199
Lactobacillus_casei_BL23_uid59237	3079196	3072	2997
Lactobacillus_casei_LC2W_uid162121	3077434	3264	3164
Lactobacillus_casei_LOCK919_uid210959	3143369	3178	3103
Lactobacillus_casei_W56_uid178736	3132096	3234	3126
Lactobacillus_casei_Zhang_uid50673	2898335	2949	2847
Lactobacillus_fermentum_CECT_5716_uid162003	2100449	1149	1051
Lactobacillus_fermentum_F6_uid203391	2064620	2090	2006
Lactobacillus_fermentum_IFO_3956_uid58865	2098685	1912	1843
Lactobacillus_paracasei_8700_2_uid55295	3025352	2890	2781
Lactococcus_lactis_cremoris_A76_uid160937	2577104	2845	2769
Lactococcus_lactis_cremoris_KW2_uid219629	2427048	2353	2268
Lactococcus_lactis_cremoris_MG1363_uid58837	2529478	2597	2435
Lactococcus_lactis_cremoris_NZ9000_uid167481	2530294	2594	2510
Lactococcus_lactis_cremoris_SK11_uid57983	2598348	2739	2501
Lactococcus_lactis_cremoris_UC509_9_uid179384	2457347	2401	2109
Lactococcus_lactis_CV56_uid160253	2518737	2549	2408
Lactococcus_lactis_Il1403_uid57671	2365589	2406	2277
Lactococcus_lactis_IO_1_uid192185	2421471	2318	2224
Lactococcus_lactis_KF147_uid42831	2635654	2662	2473
Lactococcus_lactis_KLDS_4_0325_uid225028	2593344	2732	2593
Leuconostoc_gasicomitatum_LMG_18811_uid50385	1954080	1993	1912
Leuconostoc_mesenteroides_ATCC_8293_uid57919	2075763	2106	2003
Leuconostoc_mesenteroides_J18_uid84337	2016426	2020	1937
Megamonas_hypermegale_uid197163	2209938	2164	2109
Methanobrevibacter_smithii_ATCC_35061_uid58827	1853160	1837	1793
Methanosphaera_stadtmanae_DSM_3091_uid58407	1767403	1591	1535
Odoribacter_splanchnicus_DSM_20712_uid63397	4392288	3746	3498
Parabacteroides_distasonis_ATCC_8503_uid58301	4811379	3964	3849
Propionibacterium_freudenreichii_shermanii_CIRM_BIA1_uid49535	2616384	2435	2326
Roseburia_intestinalis_uid197164	4143550	3517	3461
Roseburia_intestinalis_XB6B4_uid197179	4286292	3679	3610
Ruminococcus_albus_7_uid51721	4482087	4104	3873
Ruminococcus_bromii_uid197158	2249085	1852	1811
Streptococcus_anginosus_C1051_uid218003	1911706	1839	1729
Streptococcus_anginosus_C238_uid218004	2233640	2126	1970
Streptococcus_infantarius_CJ18_uid87033	2008249	2085	1906
Streptococcus_mutans_GS_5_uid169223	2027088	1958	1878
Streptococcus_mutans_LJ23_uid162197	2015626	2005	1921
Streptococcus_mutans_NN2025_uid46353	2013587	1974	1893
Streptococcus_mutans_UA159_uid57947	2032925	2042	1960
Streptococcus_parasanguinis_ATCC_15912_uid49313	2153652	2103	2022
Streptococcus_parasanguinis_FW213_uid163997	2171609	2093	2019
Streptococcus_salivarius_57_I_uid162151	2179563	2083	1996
Streptococcus_salivarius_CCHSS3_uid70481	2217184	2118	2027
Streptococcus_salivarius_JIM8777_uid162145	2210574	2065	1979
Streptococcus_sanguinis_SK36_uid58381	2388435	2348	2270
Streptococcus_thermophilus_CNRZ1066_uid58221	1796226	1999	1914
Streptococcus_thermophilus_JIM_8232_uid162157	1929905	2230	2145
Streptococcus_thermophilus_LMD_9_uid58327	1864178	2004	1711
Streptococcus_thermophilus_LMG_18311_uid58219	1796846	1973	1888
Streptococcus_thermophilus_MN_ZLW_002_uid166827	1848520	2046	1910
Streptococcus_thermophilus_ND03_uid162015	1831949	2038	1919
Veillonella_parvula_DSM_2008_uid41927	2132142	1923	1845

## Sheet: ratios
#This spreadsheet lists the details for the antisense transcription for the different species in eight individuals
#Note this spreadsheet only includes the ratios for the species with at least 100 expressed genes in a dataset (i.e., expressed >= 100) are shown in this table
#Description for the columns:
# species: the species included in the analyses (only 47 strains included, one for each species)
# sample: the individuals
# reads: total reads mapped to the genome
# reads(CDS): total reads mapped to proten coding regions
# reads(other): total reads mapped to other regions (including tRNA, rRNA and other ncRNA genes; and intergenic regions)
# expressed: total number of genes (including protein coding & ncRNA genes; but not pseudogenes and gene fragments) that have RNA-seq reads support
# reads(as): total number of reads mapped to the antisense strands of potein coding genes
# ratio-reads(as): ratio of antisense reads over total reads mapped to protein coding genes
# G-antis: total genes with "antisense transcription" detected (with at least one antisense read; no test applied)
# R-antis: ratio of genes with "antisense transcription" detected (with at least one antisense read; no test applied)
# G-antis (1%): total genes with antisense transcription that passed Binomial test with success rate of 1%
# R-antis (1%): ratio of genes with antisense transcription that passed Binomial test with success rate of 1%
# G-antis (5%): total genes with antisense transcription that passed Binomial test with success rate of 5%
# R-antis (5%): ratio of genes with antisense transcription that passed Binomial test with success rate of 5%
species	sample	reads	reads(CDS)	reads(other)	expressed	reads(as)	ratio-reads(as)	G-antis	R-antis	G-antis(1%)	R-antis(1%)	G-antis(5%)	R-antis(5%)
Alistipes_shahii_WAL_8301_uid197175	X310763260	97249	59250	37999	1691	2416	0.0407764	535	0.321321	372	0.223423	234	0.140541
Bacteroides_fragilis_638R_uid84217	X310763260	139438	104881	34557	2436	20338	0.193915	439	0.186333	329	0.139643	212	0.089983
Bacteroides_salanitronis_DSM_18170_uid63269	X310763260	32327	18551	13776	350	1089	0.058703	70	0.238095	55	0.187075	39	0.132653
Bacteroides_thetaiotaomicron_VPI_5482_uid62913	X310763260	372548	319275	53273	2856	13137	0.0411463	879	0.31528	649	0.232783	449	0.161047
Bacteroides_vulgatus_ATCC_8482_uid58253	X310763260	291380	252212	39168	3171	8381	0.03323	1174	0.380181	836	0.270725	514	0.166451
Bacteroides_xylanisolvens_XB1A_uid197168	X310763260	369158	310546	58612	3065	23579	0.0759276	1055	0.350149	786	0.26087	539	0.178891
Coprococcus_catus_GD_7_uid197174	X310763260	29573	10644	18929	346	857	0.0805148	84	0.252252	71	0.213213	45	0.135135
Eggerthella_lenta_DSM_2243_uid59079	X310763260	4657	1296	3361	314	74	0.0570988	38	0.126667	32	0.106667	21	0.07
Eubacterium_eligens_ATCC_27750_uid59171	X310763260	67136	44429	22707	1465	747	0.0168133	197	0.136427	150	0.103878	95	0.0657895
Eubacterium_rectale_ATCC_33656_uid59169	X310763260	153856	106996	46860	2505	3968	0.0370855	685	0.278229	516	0.209586	323	0.131194
Eubacterium_siraeum_uid197160	X310763260	6075	2745	3330	102	218	0.0794171	38	0.383838	30	0.30303	17	0.171717
Faecalibacterium_prausnitzii_L2_6_uid197183	X310763260	80624	33048	47576	1462	1196	0.0361898	350	0.241546	271	0.187026	159	0.109731
Gordonibacter_pamelaeae_7_10_1_b_uid197167	X310763260	4792	1206	3586	208	39	0.0323383	22	0.107317	18	0.0878049	12	0.0585366
Lactobacillus_casei_ATCC_334_uid57985	X310763260	8007	2239	5768	556	77	0.0343904	37	0.0698113	35	0.0660377	20	0.0377358
Lactobacillus_paracasei_8700_2_uid55295	X310763260	7977	2266	5711	539	68	0.0300088	30	0.0571429	28	0.0533333	20	0.0380952
Methanobrevibacter_smithii_ATCC_35061_uid58827	X310763260	405	369	36	174	14	0.0379404	9	0.0526316	9	0.0526316	5	0.0292398
Odoribacter_splanchnicus_DSM_20712_uid63397	X310763260	61982	51217	10765	1749	3069	0.0599215	256	0.151929	217	0.128783	154	0.0913947
Parabacteroides_distasonis_ATCC_8503_uid58301	X310763260	1140190	1070861	69329	3335	51522	0.0481127	1788	0.549309	1164	0.357604	757	0.232565
Propionibacterium_freudenreichii_shermanii_CIRM_BIA1_uid49535	X310763260	NA	1231	NA	339	40	0.0324939	26	0.0771513	21	0.0623145	12	0.0356083
Roseburia_intestinalis_XB6B4_uid197179	X310763260	132707	73187	59520	2147	1881	0.0257013	367	0.173687	291	0.137719	177	0.0837672
Ruminococcus_bromii_uid197158	X310763260	16694	8510	8184	142	362	0.0425382	45	0.326087	38	0.275362	22	0.15942
Streptococcus_anginosus_C1051_uid218003	X310763260	6662	927	5735	301	35	0.0377562	18	0.0618557	18	0.0618557	12	0.0412371
Streptococcus_mutans_GS_5_uid169223	X310763260	6548	901	5647	327	15	0.0166482	9	0.0283912	9	0.0283912	4	0.0126183
Streptococcus_salivarius_57_I_uid162151	X310763260	8103	1871	6232	419	36	0.019241	23	0.0566502	23	0.0566502	12	0.0295567
Streptococcus_thermophilus_CNRZ1066_uid58221	X310763260	8795	2498	6297	533	140	0.0560448	67	0.128846	65	0.125	46	0.0884615
Akkermansia_muciniphila_ATCC_BAA_835_uid58985	X311245214	10081	6437	3644	903	65	0.0100979	49	0.0559361	35	0.0399543	7	0.00799087
Alistipes_shahii_WAL_8301_uid197175	X311245214	69996	43359	26637	1539	1592	0.0367167	320	0.21178	226	0.14957	129	0.0853739
Bacteroides_fragilis_638R_uid84217	X311245214	137567	111901	25666	2638	12165	0.108712	399	0.156532	280	0.109847	183	0.0717929
Bacteroides_salanitronis_DSM_18170_uid63269	X311245214	22497	12819	9678	352	213	0.016616	47	0.159322	34	0.115254	21	0.0711864
Bacteroides_thetaiotaomicron_VPI_5482_uid62913	X311245214	127223	98906	28317	2672	1957	0.0197865	374	0.143957	287	0.11047	172	0.0662048
Bacteroides_vulgatus_ATCC_8482_uid58253	X311245214	230426	200831	29595	3030	4430	0.0220583	702	0.238776	435	0.147959	290	0.0986395
Bacteroides_xylanisolvens_XB1A_uid197168	X311245214	156779	124417	32362	2719	2390	0.0192096	524	0.196328	381	0.14275	247	0.092544
Bifidobacterium_longum_BBMN68_uid60163	X311245214	3078	1475	1603	150	55	0.0372881	12	0.084507	8	0.056338	5	0.0352113
Coprococcus_catus_GD_7_uid197174	X311245214	18631	12048	6583	862	943	0.0782703	110	0.130797	95	0.112961	65	0.0772889
Desulfovibrio_desulfuricans_ATCC_27774_uid59213	X311245214	4520	3685	835	234	41	0.0111262	13	0.0613208	9	0.0424528	2	0.00943396
Eggerthella_lenta_DSM_2243_uid59079	X311245214	1828	634	1194	165	13	0.0205047	6	0.0382166	5	0.0318471	3	0.0191083
Eubacterium_eligens_ATCC_27750_uid59171	X311245214	18744	14681	4063	1011	232	0.0158027	85	0.0858586	63	0.0636364	36	0.0363636
Eubacterium_limosum_KIST612_uid59777	X311245214	11713	8948	2765	1253	192	0.0214573	94	0.0764849	81	0.0659072	44	0.0358015
Eubacterium_rectale_ATCC_33656_uid59169	X311245214	62306	35390	26916	1888	1829	0.0516813	319	0.171229	267	0.143317	172	0.0923242
Eubacterium_siraeum_uid197160	X311245214	108004	62899	45105	1593	1329	0.0211291	225	0.141777	164	0.10334	94	0.0592313
Faecalibacterium_prausnitzii_L2_6_uid197183	X311245214	87386	34609	52777	1458	1775	0.0512872	363	0.252083	283	0.196528	179	0.124306
Gordonibacter_pamelaeae_7_10_1_b_uid197167	X311245214	1874	560	1314	152	11	0.0196429	8	0.0536913	7	0.0469799	3	0.0201342
Haemophilus_parainfluenzae_T3T1_uid72801	X311245214	2928	410	2518	149	38	0.0926829	9	0.072	9	0.072	5	0.04
Leuconostoc_mesenteroides_ATCC_8293_uid57919	X311245214	1583	488	1095	160	41	0.0840164	18	0.119205	18	0.119205	15	0.0993377
Methanobrevibacter_smithii_ATCC_35061_uid58827	X311245214	1185151	1090340	94811	1667	25402	0.0232973	998	0.614154	544	0.334769	375	0.230769
Odoribacter_splanchnicus_DSM_20712_uid63397	X311245214	36468	23459	13009	1608	886	0.037768	150	0.0970246	123	0.0795602	74	0.0478655
Parabacteroides_distasonis_ATCC_8503_uid58301	X311245214	402284	366092	36192	3190	17477	0.0477394	929	0.300356	517	0.167152	350	0.113159
Propionibacterium_freudenreichii_shermanii_CIRM_BIA1_uid49535	X311245214	NA	681	NA	263	41	0.0602056	22	0.0862745	20	0.0784314	10	0.0392157
Roseburia_intestinalis_XB6B4_uid197179	X311245214	172327	113317	59010	2452	3170	0.0279746	505	0.210241	345	0.14363	230	0.0957535
Ruminococcus_bromii_uid197158	X311245214	12176	8989	3187	170	272	0.0302592	55	0.329341	44	0.263473	28	0.167665
Streptococcus_anginosus_C1051_uid218003	X311245214	1862	432	1430	109	9	0.0208333	6	0.0594059	6	0.0594059	2	0.019802
Streptococcus_infantarius_CJ18_uid87033	X311245214	2219	754	1465	103	3	0.00397878	3	0.0333333	2	0.0222222	0	0
Streptococcus_parasanguinis_ATCC_15912_uid49313	X311245214	2509	925	1584	153	16	0.0172973	8	0.0567376	7	0.0496454	5	0.035461
Streptococcus_salivarius_57_I_uid162151	X311245214	6646	3448	3198	600	41	0.011891	21	0.0357751	18	0.0306644	13	0.0221465
Streptococcus_sanguinis_SK36_uid58381	X311245214	2106	599	1507	126	5	0.00834725	4	0.0338983	3	0.0254237	1	0.00847458
Streptococcus_thermophilus_CNRZ1066_uid58221	X311245214	4243	2066	2177	381	20	0.00968054	12	0.0326087	10	0.0271739	7	0.0190217
Alistipes_shahii_WAL_8301_uid197175	X316192082	43043	24215	18828	1496	1251	0.0516622	379	0.257473	293	0.199049	181	0.122962
Bacteroides_fragilis_638R_uid84217	X316192082	56974	35762	21212	1564	4119	0.115178	200	0.13289	171	0.113621	123	0.0817276
Bacteroides_salanitronis_DSM_18170_uid63269	X316192082	19673	7737	11936	279	372	0.0480807	24	0.104348	21	0.0913043	13	0.0565217
Bacteroides_thetaiotaomicron_VPI_5482_uid62913	X316192082	59364	35959	23405	1694	530	0.014739	141	0.0858186	116	0.0706026	66	0.0401704
Bacteroides_vulgatus_ATCC_8482_uid58253	X316192082	127150	95977	31173	2491	1517	0.0158059	384	0.159006	263	0.108903	183	0.0757764
Bacteroides_xylanisolvens_XB1A_uid197168	X316192082	56677	45423	11254	2052	1445	0.0318121	307	0.152433	265	0.131579	174	0.0863952
Bifidobacterium_adolescentis_ATCC_15703_uid58559	X316192082	47297	29938	17359	657	23664	0.790434	59	0.0916149	40	0.0621118	27	0.0419255
Bifidobacterium_bifidum_BGN4_uid167988	X316192082	27659	12273	15386	895	165	0.0134441	96	0.108352	52	0.0586907	30	0.03386
Bifidobacterium_dentium_Bd1_uid43091	X316192082	24126	2774	21352	286	349	0.125811	5	0.0181159	3	0.0108696	1	0.00362319
Bifidobacterium_longum_BBMN68_uid60163	X316192082	17178	3914	13264	424	55	0.0140521	26	0.0626506	19	0.0457831	14	0.0337349
Coprococcus_catus_GD_7_uid197174	X316192082	33171	14349	18822	816	2052	0.143006	131	0.164987	108	0.13602	73	0.0919395
Desulfovibrio_desulfuricans_ATCC_27774_uid59213	X316192082	3249	1051	2198	299	15	0.0142721	10	0.0350877	9	0.0315789	3	0.0105263
Eggerthella_lenta_DSM_2243_uid59079	X316192082	5773	685	5088	118	9	0.0131387	7	0.0648148	5	0.0462963	2	0.0185185
Enterococcus_faecalis_62_uid159663	X316192082	10114	1222	8892	396	12	0.00981997	8	0.0211082	8	0.0211082	3	0.00791557
Enterococcus_faecium_Aus0004_uid87025	X316192082	9231	351	8880	101	38	0.108262	11	0.130952	9	0.107143	7	0.0833333
Eubacterium_eligens_ATCC_27750_uid59171	X316192082	39668	22450	17218	800	494	0.0220045	102	0.132296	76	0.0985733	45	0.0583658
Eubacterium_limosum_KIST612_uid59777	X316192082	15461	7037	8424	1075	223	0.0316896	72	0.0679887	68	0.0642115	37	0.0349386
Eubacterium_rectale_ATCC_33656_uid59169	X316192082	229163	84744	144419	2246	4499	0.0530893	572	0.259882	439	0.199455	272	0.12358
Eubacterium_siraeum_uid197160	X316192082	50645	26803	23842	1252	631	0.0235421	137	0.11004	117	0.0939759	74	0.0594378
Faecalibacterium_prausnitzii_L2_6_uid197183	X316192082	98153	51995	46158	1577	2922	0.0561977	585	0.375964	448	0.287918	289	0.185733
Gordonibacter_pamelaeae_7_10_1_b_uid197167	X316192082	5982	817	5165	137	13	0.0159119	11	0.0827068	10	0.075188	1	0.0075188
Haemophilus_parainfluenzae_T3T1_uid72801	X316192082	6450	460	5990	122	77	0.167391	7	0.0693069	7	0.0693069	3	0.029703
Leuconostoc_gasicomitatum_LMG_18811_uid50385	X316192082	7741	2055	5686	478	61	0.0296837	35	0.0752688	35	0.0752688	20	0.0430108
Megamonas_hypermegale_uid197163	X316192082	54732	25627	29105	1380	440	0.0171694	150	0.109971	111	0.0813783	60	0.0439883
Methanobrevibacter_smithii_ATCC_35061_uid58827	X316192082	295779	266326	29453	1617	9664	0.0362864	686	0.434452	447	0.283091	285	0.180494
Odoribacter_splanchnicus_DSM_20712_uid63397	X316192082	20358	8540	11818	1016	169	0.0197892	66	0.0674847	58	0.0593047	37	0.0378323
Parabacteroides_distasonis_ATCC_8503_uid58301	X316192082	234239	207920	26319	2875	10385	0.0499471	600	0.214209	344	0.122813	226	0.0806855
Roseburia_intestinalis_XB6B4_uid197179	X316192082	693183	526194	166989	2885	13217	0.0251181	1262	0.446568	762	0.269639	478	0.169144
Ruminococcus_bromii_uid197158	X316192082	2317903	50157	2267746	1211	716	0.0142752	195	0.162907	145	0.121136	92	0.0768588
Streptococcus_anginosus_C1051_uid218003	X316192082	7748	550	7198	130	4	0.00727273	2	0.0176991	2	0.0176991	2	0.0176991
Streptococcus_infantarius_CJ18_uid87033	X316192082	8790	1210	7580	196	4	0.00330579	4	0.0229885	2	0.0114943	0	0
Streptococcus_mutans_GS_5_uid169223	X316192082	7499	424	7075	125	5	0.0117925	3	0.0272727	3	0.0272727	2	0.0181818
Streptococcus_parasanguinis_ATCC_15912_uid49313	X316192082	8365	997	7368	123	6	0.00601805	4	0.0373832	3	0.0280374	2	0.0186916
Streptococcus_salivarius_57_I_uid162151	X316192082	14913	5128	9785	730	53	0.0103354	29	0.0406162	25	0.035014	15	0.0210084
Streptococcus_thermophilus_CNRZ1066_uid58221	X316192082	10592	2325	8267	399	10	0.00430108	6	0.015748	4	0.0104987	2	0.00524934
Akkermansia_muciniphila_ATCC_BAA_835_uid58985	X316701492	12194	5806	6388	575	66	0.0113676	40	0.0728597	32	0.0582878	11	0.0200364
Alistipes_shahii_WAL_8301_uid197175	X316701492	282725	211013	71712	1981	9036	0.042822	1016	0.521293	629	0.32273	400	0.205233
Bacteroides_fragilis_638R_uid84217	X316701492	64283	49402	14881	577	20240	0.4097	102	0.201183	64	0.126233	40	0.0788955
Bacteroides_salanitronis_DSM_18170_uid63269	X316701492	15343	9707	5636	325	248	0.0255486	55	0.205224	44	0.164179	29	0.108209
Bacteroides_thetaiotaomicron_VPI_5482_uid62913	X316701492	189039	164337	24702	2703	7655	0.0465811	685	0.26016	545	0.206988	378	0.143562
Bacteroides_vulgatus_ATCC_8482_uid58253	X316701492	221066	193403	27663	2903	4715	0.0243791	683	0.24306	443	0.157651	279	0.0992883
Bacteroides_xylanisolvens_XB1A_uid197168	X316701492	94816	60802	34014	1752	1604	0.0263807	349	0.204692	278	0.16305	173	0.101466
Coprococcus_catus_GD_7_uid197174	X316701492	27997	17880	10117	1070	461	0.025783	122	0.115203	106	0.100094	73	0.068933
Desulfovibrio_desulfuricans_ATCC_27774_uid59213	X316701492	3258	2086	1172	119	9	0.00431448	3	0.0291262	1	0.00970874	1	0.00970874
Eggerthella_lenta_DSM_2243_uid59079	X316701492	3039	1347	1692	315	27	0.0200445	19	0.0627063	19	0.0627063	6	0.019802
Eubacterium_eligens_ATCC_27750_uid59171	X316701492	7502	2614	4888	196	31	0.0118592	13	0.0714286	9	0.0494505	3	0.0164835
Eubacterium_limosum_KIST612_uid59777	X316701492	3978	1932	2046	509	76	0.0393375	36	0.0730223	34	0.0689655	24	0.0486815
Eubacterium_rectale_ATCC_33656_uid59169	X316701492	38312	14744	23568	1370	1039	0.0704693	188	0.139259	172	0.127407	104	0.077037
Eubacterium_siraeum_uid197160	X316701492	9436	6263	3173	247	219	0.0349673	38	0.156379	34	0.139918	21	0.0864198
Faecalibacterium_prausnitzii_L2_6_uid197183	X316701492	46986	20323	26663	1271	844	0.0415293	215	0.170635	170	0.134921	106	0.084127
Gordonibacter_pamelaeae_7_10_1_b_uid197167	X316701492	2326	761	1565	155	12	0.0157687	7	0.0460526	6	0.0394737	3	0.0197368
Methanobrevibacter_smithii_ATCC_35061_uid58827	X316701492	121527	107975	13552	1566	5946	0.0550683	617	0.402479	457	0.298108	324	0.21135
Odoribacter_splanchnicus_DSM_20712_uid63397	X316701492	17814	14687	3127	998	718	0.0488868	106	0.111345	82	0.0861345	54	0.0567227
Parabacteroides_distasonis_ATCC_8503_uid58301	X316701492	284576	268089	16487	2822	16788	0.062621	751	0.273588	556	0.20255	380	0.138434
Roseburia_intestinalis_XB6B4_uid197179	X316701492	14194	5046	9148	358	480	0.0951249	60	0.173913	55	0.15942	38	0.110145
Ruminococcus_bromii_uid197158	X316701492	8485	5328	3157	145	229	0.0429805	38	0.271429	31	0.221429	20	0.142857
Streptococcus_anginosus_C1051_uid218003	X316701492	4050	1821	2229	192	20	0.010983	10	0.0558659	10	0.0558659	7	0.0391061
Streptococcus_infantarius_CJ18_uid87033	X316701492	5542	3223	2319	156	29	0.00899783	16	0.115942	14	0.101449	4	0.0289855
Streptococcus_mutans_GS_5_uid169223	X316701492	3568	1331	2237	310	28	0.0210368	17	0.0576271	16	0.0542373	9	0.0305085
Streptococcus_parasanguinis_ATCC_15912_uid49313	X316701492	7036	4407	2629	492	45	0.010211	20	0.0420168	17	0.0357143	9	0.0189076
Streptococcus_salivarius_57_I_uid162151	X316701492	30996	24816	6180	1388	366	0.0147485	139	0.101608	104	0.0760234	63	0.0460526
Streptococcus_sanguinis_SK36_uid58381	X316701492	4507	2182	2325	234	19	0.00870761	10	0.0452489	9	0.040724	6	0.0271493
Streptococcus_thermophilus_CNRZ1066_uid58221	X316701492	15761	11590	4171	942	286	0.0246764	109	0.118093	90	0.0975081	60	0.0650054
Alistipes_shahii_WAL_8301_uid197175	X317690558	94400	72068	22332	1748	1358	0.0188433	318	0.183709	241	0.139226	154	0.0889659
Bacteroides_fragilis_638R_uid84217	X317690558	177424	148803	28621	638	2786	0.0187227	59	0.102609	39	0.0678261	25	0.0434783
Bacteroides_salanitronis_DSM_18170_uid63269	X317690558	99568	78855	20713	430	777	0.00985353	48	0.126649	34	0.0897098	26	0.0686016
Bacteroides_thetaiotaomicron_VPI_5482_uid62913	X317690558	359305	323737	35568	2957	2164	0.00668444	336	0.116022	273	0.094268	167	0.0576657
Bacteroides_vulgatus_ATCC_8482_uid58253	X317690558	2937333	2797023	140310	3429	21885	0.00782439	1483	0.445881	821	0.246843	492	0.147925
Bacteroides_xylanisolvens_XB1A_uid197168	X317690558	286663	255207	31456	2564	1130	0.00442778	245	0.0970681	198	0.0784469	112	0.044374
Bifidobacterium_adolescentis_ATCC_15703_uid58559	X317690558	26619	22713	3906	1107	2563	0.112843	115	0.105505	98	0.0899083	62	0.0568807
Bifidobacterium_bifidum_BGN4_uid167988	X317690558	5965	3117	2848	240	17	0.00545396	12	0.0515021	10	0.0429185	1	0.00429185
Bifidobacterium_dentium_Bd1_uid43091	X317690558	10755	6898	3857	376	34	0.00492896	14	0.0383562	9	0.0246575	3	0.00821918
Bifidobacterium_longum_BBMN68_uid60163	X317690558	7271	4644	2627	325	56	0.0120586	20	0.0630915	14	0.044164	6	0.0189274
Coprococcus_catus_GD_7_uid197174	X317690558	32629	22400	10229	1073	1670	0.0745536	141	0.134286	121	0.115238	74	0.0704762
Eggerthella_lenta_DSM_2243_uid59079	X317690558	1631	1057	574	186	11	0.0104068	7	0.0404624	5	0.0289017	2	0.0115607
Eubacterium_eligens_ATCC_27750_uid59171	X317690558	154926	140725	14201	2193	2749	0.0195346	401	0.185391	299	0.138234	201	0.0929265
Eubacterium_rectale_ATCC_33656_uid59169	X317690558	72217	60465	11752	1288	3585	0.0592905	249	0.1992	213	0.1704	141	0.1128
Eubacterium_siraeum_uid197160	X317690558	74045	61601	12444	1373	1881	0.0305352	300	0.220751	216	0.15894	125	0.0919794
Faecalibacterium_prausnitzii_L2_6_uid197183	X317690558	219130	162354	56776	2181	5183	0.0319241	981	0.458411	747	0.349065	470	0.219626
Gordonibacter_pamelaeae_7_10_1_b_uid197167	X317690558	1967	997	970	165	33	0.0330993	12	0.0759494	11	0.0696203	6	0.0379747
Haemophilus_parainfluenzae_T3T1_uid72801	X317690558	18267	15282	2985	956	265	0.0173407	110	0.118026	92	0.0987124	42	0.0450644
Methanobrevibacter_smithii_ATCC_35061_uid58827	X317690558	195316	177995	17321	1625	6315	0.0354785	615	0.38728	466	0.293451	332	0.209068
Odoribacter_splanchnicus_DSM_20712_uid63397	X317690558	50227	46864	3363	2022	930	0.0198447	204	0.104135	183	0.093415	109	0.0556406
Parabacteroides_distasonis_ATCC_8503_uid58301	X317690558	102034	95209	6825	2579	2483	0.0260795	332	0.131589	281	0.111375	166	0.0657947
Roseburia_intestinalis_XB6B4_uid197179	X317690558	148037	111088	36949	2320	3264	0.0293821	410	0.180061	326	0.143171	210	0.0922266
Ruminococcus_bromii_uid197158	X317690558	874869	604322	270547	1411	6823	0.0112903	672	0.485199	388	0.280144	216	0.155957
Streptococcus_infantarius_CJ18_uid87033	X317690558	3638	2527	1111	126	9	0.00356154	3	0.0277778	3	0.0277778	2	0.0185185
Streptococcus_mutans_GS_5_uid169223	X317690558	2152	925	1227	194	9	0.00972973	6	0.0326087	6	0.0326087	3	0.0163043
Streptococcus_parasanguinis_ATCC_15912_uid49313	X317690558	6288	4604	1684	461	21	0.00456125	13	0.0288889	13	0.0288889	6	0.0133333
Streptococcus_salivarius_57_I_uid162151	X317690558	18516	12075	6441	982	86	0.00712215	44	0.0455016	42	0.0434333	28	0.0289555
Streptococcus_thermophilus_CNRZ1066_uid58221	X317690558	10673	8104	2569	755	80	0.00987167	44	0.0592992	42	0.0566038	23	0.0309973
Veillonella_parvula_DSM_2008_uid41927	X317690558	20469	18420	2049	601	19	0.00103149	11	0.0187713	9	0.0153584	5	0.00853242
Akkermansia_muciniphila_ATCC_BAA_835_uid58985	X317802115	4278	3666	612	774	35	0.00954719	21	0.0277045	19	0.025066	10	0.0131926
Alistipes_shahii_WAL_8301_uid197175	X317802115	209060	158333	50727	1816	1710	0.0108	421	0.235064	258	0.144054	147	0.0820771
Bacteroides_fragilis_638R_uid84217	X317802115	54691	38544	16147	579	3057	0.079312	60	0.117417	46	0.0900196	23	0.0450098
Bacteroides_salanitronis_DSM_18170_uid63269	X317802115	20492	12334	8158	296	230	0.0186476	29	0.118852	26	0.106557	17	0.0696721
Bacteroides_thetaiotaomicron_VPI_5482_uid62913	X317802115	117557	97738	19819	2416	1057	0.0108146	282	0.119898	228	0.0969388	124	0.0527211
Bacteroides_vulgatus_ATCC_8482_uid58253	X317802115	340112	307652	32460	3161	5152	0.0167462	712	0.232528	509	0.166231	344	0.112345
Bacteroides_xylanisolvens_XB1A_uid197168	X317802115	155683	134611	21072	2945	2174	0.0161502	493	0.17	387	0.133448	230	0.0793103
Bifidobacterium_adolescentis_ATCC_15703_uid58559	X317802115	1163	441	722	112	108	0.244898	3	0.0294118	3	0.0294118	3	0.0294118
Bifidobacterium_longum_BBMN68_uid60163	X317802115	1711	834	877	190	28	0.0335731	8	0.0437158	7	0.0382514	4	0.0218579
Coprococcus_catus_GD_7_uid197174	X317802115	17152	10457	6695	765	559	0.053457	68	0.0909091	59	0.078877	36	0.0481283
Eggerthella_lenta_DSM_2243_uid59079	X317802115	3057	1378	1679	296	17	0.0123367	9	0.0320285	8	0.0284698	4	0.0142349
Eubacterium_eligens_ATCC_27750_uid59171	X317802115	220771	204159	16612	2038	1939	0.0094975	329	0.164747	229	0.114672	147	0.0736104
Eubacterium_rectale_ATCC_33656_uid59169	X317802115	134677	120590	14087	2359	2192	0.0181773	413	0.178402	352	0.152052	222	0.0958963
Eubacterium_siraeum_uid197160	X317802115	52925	37605	15320	1501	499	0.0132695	123	0.0831081	108	0.072973	63	0.0425676
Faecalibacterium_prausnitzii_L2_6_uid197183	X317802115	96587	51268	45319	1680	743	0.0144925	239	0.143803	186	0.111913	106	0.0637786
Gordonibacter_pamelaeae_7_10_1_b_uid197167	X317802115	9104	4699	4405	634	90	0.019153	50	0.08	48	0.0768	24	0.0384
Methanobrevibacter_smithii_ATCC_35061_uid58827	X317802115	547	488	59	221	18	0.0368852	12	0.0545455	12	0.0545455	6	0.0272727
Odoribacter_splanchnicus_DSM_20712_uid63397	X317802115	21153	14785	6368	1519	303	0.0204937	130	0.0884354	122	0.0829932	69	0.0469388
Parabacteroides_distasonis_ATCC_8503_uid58301	X317802115	142218	128096	14122	2973	3225	0.0251764	521	0.180402	400	0.138504	259	0.0896814
Roseburia_intestinalis_XB6B4_uid197179	X317802115	222505	165426	57079	2585	2741	0.0165693	466	0.184117	354	0.139866	218	0.086132
Ruminococcus_bromii_uid197158	X317802115	240210	76340	163870	1334	715	0.00936599	226	0.172256	152	0.115854	74	0.0564024
Streptococcus_infantarius_CJ18_uid87033	X317802115	21077	7692	13385	781	45	0.00585023	30	0.0409836	28	0.0382514	12	0.0163934
Streptococcus_parasanguinis_ATCC_15912_uid49313	X317802115	3017	920	2097	121	1	0.00108696	1	0.00917431	1	0.00917431	0	0
Streptococcus_salivarius_57_I_uid162151	X317802115	4663	2090	2573	403	7	0.00334928	4	0.0103093	4	0.0103093	3	0.00773196
Streptococcus_thermophilus_CNRZ1066_uid58221	X317802115	4011	1766	2245	232	2	0.0011325	1	0.00458716	1	0.00458716	1	0.00458716
Veillonella_parvula_DSM_2008_uid41927	X317802115	3126	1661	1465	354	5	0.00301023	3	0.00877193	3	0.00877193	2	0.00584795
Akkermansia_muciniphila_ATCC_BAA_835_uid58985	X317822438	77742	71107	6635	1956	5632	0.0792046	806	0.423987	639	0.336139	424	0.223041
Alistipes_shahii_WAL_8301_uid197175	X317822438	78519	57225	21294	1014	3039	0.0531062	225	0.227964	170	0.172239	107	0.108409
Bacteroides_fragilis_638R_uid84217	X317822438	137364	110856	26508	658	10038	0.0905499	88	0.1489	68	0.115059	49	0.0829103
Bacteroides_salanitronis_DSM_18170_uid63269	X317822438	38176	29641	8535	331	625	0.0210857	42	0.152727	36	0.130909	26	0.0945455
Bacteroides_thetaiotaomicron_VPI_5482_uid62913	X317822438	340840	301377	39463	3176	7382	0.0244942	727	0.234214	546	0.175902	364	0.117268
Bacteroides_vulgatus_ATCC_8482_uid58253	X317822438	555406	505061	50345	3252	7213	0.0142814	733	0.232109	518	0.164028	333	0.105446
Bacteroides_xylanisolvens_XB1A_uid197168	X317822438	164090	127965	36125	1225	1867	0.0145899	187	0.158744	139	0.117997	82	0.0696095
Coprococcus_catus_GD_7_uid197174	X317822438	28066	18501	9565	314	2524	0.136425	92	0.312925	74	0.251701	59	0.20068
Eggerthella_lenta_DSM_2243_uid59079	X317822438	26036	21562	4474	1656	476	0.0220759	164	0.101235	150	0.0925926	85	0.0524691
Eubacterium_eligens_ATCC_27750_uid59171	X317822438	19733	14030	5703	1049	358	0.0255167	156	0.151751	127	0.123541	74	0.0719844
Eubacterium_rectale_ATCC_33656_uid59169	X317822438	112609	83933	28676	2437	6196	0.0738208	741	0.30875	626	0.260833	438	0.1825
Eubacterium_siraeum_uid197160	X317822438	11271	8068	3203	208	669	0.0829202	43	0.215	34	0.17	18	0.09
Faecalibacterium_prausnitzii_L2_6_uid197183	X317822438	260771	182510	78261	1983	11487	0.062939	894	0.459877	668	0.343621	467	0.240226
Gordonibacter_pamelaeae_7_10_1_b_uid197167	X317822438	14952	9282	5670	766	103	0.0110967	60	0.0794702	50	0.0662252	25	0.0331126
Methanobrevibacter_smithii_ATCC_35061_uid58827	X317822438	500	449	51	208	14	0.0311804	11	0.0536585	10	0.0487805	3	0.0146341
Odoribacter_splanchnicus_DSM_20712_uid63397	X317822438	28766	23645	5121	1246	1685	0.0712624	121	0.101171	111	0.0928094	80	0.0668896
Parabacteroides_distasonis_ATCC_8503_uid58301	X317822438	563648	533189	30459	3030	18511	0.0347175	776	0.263946	531	0.180612	352	0.119728
Roseburia_intestinalis_XB6B4_uid197179	X317822438	64388	42094	22294	1805	2281	0.0541882	352	0.19887	302	0.170621	212	0.119774
Ruminococcus_bromii_uid197158	X317822438	19326	14695	4631	287	519	0.0353181	62	0.222222	55	0.197133	34	0.121864
Streptococcus_infantarius_CJ18_uid87033	X317822438	4346	2828	1518	129	16	0.00565771	4	0.037037	3	0.0277778	3	0.0277778
Streptococcus_parasanguinis_ATCC_15912_uid49313	X317822438	3031	1561	1470	136	13	0.00832799	8	0.0672269	7	0.0588235	5	0.0420168
Streptococcus_salivarius_57_I_uid162151	X317822438	10664	8239	2425	742	113	0.0137153	60	0.0828729	54	0.0745856	24	0.0331492
Streptococcus_sanguinis_SK36_uid58381	X317822438	2289	867	1422	134	16	0.0184544	9	0.0743802	9	0.0743802	4	0.0330579
Streptococcus_thermophilus_CNRZ1066_uid58221	X317822438	15934	12982	2952	939	255	0.0196426	103	0.111957	91	0.098913	58	0.0630435
Akkermansia_muciniphila_ATCC_BAA_835_uid58985	X319146421	10475	6638	3837	570	49	0.00738174	34	0.0622711	25	0.0457875	6	0.010989
Alistipes_shahii_WAL_8301_uid197175	X319146421	374055	258559	115496	973	9340	0.0361233	437	0.462434	299	0.316402	195	0.206349
Bacteroides_fragilis_638R_uid84217	X319146421	239905	202116	37789	2920	10591	0.0524006	623	0.219908	491	0.173315	332	0.11719
Bacteroides_salanitronis_DSM_18170_uid63269	X319146421	41627	30901	10726	308	1226	0.0396751	59	0.23506	40	0.159363	29	0.115538
Bacteroides_thetaiotaomicron_VPI_5482_uid62913	X319146421	291153	248155	42998	3086	9683	0.03902	636	0.211155	501	0.166335	360	0.119522
Bacteroides_vulgatus_ATCC_8482_uid58253	X319146421	84705	66919	17786	702	2402	0.0358941	90	0.140845	62	0.0970266	39	0.0610329
Bacteroides_xylanisolvens_XB1A_uid197168	X319146421	332307	279381	52926	2799	7112	0.0254563	603	0.219273	440	0.16	278	0.101091
Coprococcus_catus_GD_7_uid197174	X319146421	72185	54460	17725	240	1289	0.0236687	70	0.30837	60	0.264317	44	0.193833
Desulfovibrio_desulfuricans_ATCC_27774_uid59213	X319146421	2784	1859	925	193	24	0.0129102	4	0.0236686	3	0.0177515	3	0.0177515
Eggerthella_lenta_DSM_2243_uid59079	X319146421	9832	6897	2935	799	116	0.0168189	55	0.0708763	46	0.0592784	27	0.0347938
Enterococcus_faecium_Aus0004_uid87025	X319146421	14764	10635	4129	1000	70	0.00658204	43	0.0437436	41	0.0417091	17	0.017294
Eubacterium_eligens_ATCC_27750_uid59171	X319146421	15679	10695	4984	521	131	0.0122487	37	0.0734127	27	0.0535714	14	0.0277778
Eubacterium_limosum_KIST612_uid59777	X319146421	10603	6821	3782	881	118	0.0172995	54	0.062212	54	0.062212	26	0.0299539
Eubacterium_rectale_ATCC_33656_uid59169	X319146421	25370	13620	11750	968	1354	0.0994126	189	0.199578	176	0.18585	104	0.10982
Eubacterium_siraeum_uid197160	X319146421	7453	5575	1878	120	923	0.165561	41	0.350427	36	0.307692	26	0.222222
Faecalibacterium_prausnitzii_L2_6_uid197183	X319146421	95532	27196	68336	1133	1374	0.0505221	220	0.196253	192	0.171276	128	0.114184
Gordonibacter_pamelaeae_7_10_1_b_uid197167	X319146421	20907	12811	8096	812	366	0.0285692	116	0.145912	106	0.133333	71	0.0893082
Haemophilus_parainfluenzae_T3T1_uid72801	X319146421	4305	441	3864	129	72	0.163265	13	0.122642	12	0.113208	8	0.0754717
Lactococcus_lactis_cremoris_A76_uid160937	X319146421	2040	534	1506	132	74	0.138577	30	0.252101	30	0.252101	25	0.210084
Methanobrevibacter_smithii_ATCC_35061_uid58827	X319146421	1128755	995754	133001	1635	31044	0.0311764	770	0.483061	508	0.318695	363	0.227729
Methanosphaera_stadtmanae_DSM_3091_uid58407	X319146421	231773	189290	42483	1538	8200	0.0433198	667	0.449158	511	0.344108	340	0.228956
Odoribacter_splanchnicus_DSM_20712_uid63397	X319146421	73629	59206	14423	1170	8700	0.146945	106	0.094897	92	0.0823635	64	0.0572963
Parabacteroides_distasonis_ATCC_8503_uid58301	X319146421	622039	581691	40348	3047	22733	0.0390809	780	0.263959	541	0.18308	370	0.125212
Roseburia_intestinalis_XB6B4_uid197179	X319146421	42974	14971	28003	447	1186	0.0792198	107	0.248837	87	0.202326	56	0.130233
Ruminococcus_bromii_uid197158	X319146421	72790	66245	6545	221	1628	0.0245754	60	0.28169	51	0.239437	39	0.183099
Streptococcus_anginosus_C1051_uid218003	X319146421	3601	1591	2010	380	60	0.0377121	29	0.079235	29	0.079235	17	0.0464481
Streptococcus_infantarius_CJ18_uid87033	X319146421	2952	1014	1938	125	5	0.00493097	4	0.0373832	4	0.0373832	1	0.00934579
Streptococcus_parasanguinis_ATCC_15912_uid49313	X319146421	3308	1305	2003	193	37	0.0283525	20	0.110497	20	0.110497	14	0.0773481
Streptococcus_salivarius_57_I_uid162151	X319146421	10646	6953	3693	921	222	0.0319287	107	0.118232	96	0.106077	59	0.0651934
Streptococcus_sanguinis_SK36_uid58381	X319146421	2618	723	1895	131	18	0.0248963	10	0.0833333	10	0.0833333	3	0.025
Streptococcus_thermophilus_CNRZ1066_uid58221	X319146421	6419	3833	2586	624	213	0.05557	103	0.169408	98	0.161184	66	0.108553
