# Supplementary material for: Strand-specific community RNA-seq reveals prevalent and dynamic antisense transcription in human gut microbiota
Source: Front Microbiol. 2015 Sep 1;6:896. doi: 10.3389/fmicb.2015.00896 (PMC4555090; doi:10.3389/fmicb.2015.00896)
Supplement: Data Sheet 2 — | An Excel file with eight spreadsheets listing detailed information about antisense and sense reads for individual protein coding genes in different genomes, across eight samples. [file Data_Sheet_2.XLSX]

## Sheet: X310763260
species	gene-id	length	sense reads	antisense reads	FPKM	d	Bionomial test with 1%	Bionomial test with 5%	annotation
Akkermansia_muciniphila_ATCC_BAA_835_uid58985	6274540	1009	9	0	3.41009	1	FALSE	FALSE	hypothetical protein;protein_id=YP_001878498.1;transl_table=11
Akkermansia_muciniphila_ATCC_BAA_835_uid58985	6275405	1090	2	0	0.701485	1	FALSE	FALSE	NAD-dependent epimerase%2Fdehydratase;protein_id=YP_001877854.1;transl_table=11
Akkermansia_muciniphila_ATCC_BAA_835_uid58985	6275155	3235	2	0	0.236358	1	FALSE	FALSE	hypothetical protein;protein_id=YP_001877163.1;transl_table=11
Akkermansia_muciniphila_ATCC_BAA_835_uid58985	6274302	577	2	0	1.32516	1	FALSE	FALSE	mucin-associated surface protein;protein_id=YP_001877480.1;transl_table=11
Akkermansia_muciniphila_ATCC_BAA_835_uid58985	6274063	1186	47	0	15.1505	1	FALSE	FALSE	elongation factor Tu;protein_id=YP_001877655.1;transl_table=11
Akkermansia_muciniphila_ATCC_BAA_835_uid58985	6275331	1498	14	0	3.57299	1	FALSE	FALSE	succinate CoA transferase;protein_id=YP_001876831.1;transl_table=11
Akkermansia_muciniphila_ATCC_BAA_835_uid58985	6275517	1648	2	0	0.463968	1	FALSE	FALSE	Fe-S type%2C tartrate%2Ffumarate subfamily hydro-lyase subunit beta;protein_id=YP_001878733.1;transl_table=11
Akkermansia_muciniphila_ATCC_BAA_835_uid58985	6275718	1654	1	0	0.231142	1	FALSE	FALSE	chaperonin GroEL;protein_id=YP_001878012.1;transl_table=11
Akkermansia_muciniphila_ATCC_BAA_835_uid58985	6274073	4198	1	0	0.0910694	1	FALSE	FALSE	DNA-directed RNA polymerase subunit beta%27;protein_id=YP_001877647.1;transl_table=11
Akkermansia_muciniphila_ATCC_BAA_835_uid58985	6273988	2146	2	0	0.3563	1	FALSE	FALSE	methylmalonyl-CoA mutase;protein_id=YP_001878575.1;transl_table=11
Akkermansia_muciniphila_ATCC_BAA_835_uid58985	6274496	694	1	0	0.550878	1	FALSE	FALSE	hypothetical protein;protein_id=YP_001878497.1;transl_table=11
Alistipes_shahii_WAL_8301_uid197175	15211393	313	1	1	2.44287	0	TRUE	FALSE	hypothetical protein;protein_id=YP_007816640.1;transl_table=11
Alistipes_shahii_WAL_8301_uid197175	15211215	391	0	1	0.977774	-1	TRUE	FALSE	hypothetical protein;protein_id=YP_007816463.1;transl_table=11
Alistipes_shahii_WAL_8301_uid197175	15210654	1282	31	1	9.54283	0.9375	FALSE	FALSE	serine hydroxymethyltransferase;protein_id=YP_007815903.1;transl_table=11
Alistipes_shahii_WAL_8301_uid197175	15210661	1390	15	0	4.12564	1	FALSE	FALSE	Phosphomannomutase;protein_id=YP_007815910.1;transl_table=11
Alistipes_shahii_WAL_8301_uid197175	15211348	1060	30	0	10.8201	1	FALSE	FALSE	hypothetical protein;protein_id=YP_007816595.1;transl_table=11
Alistipes_shahii_WAL_8301_uid197175	15210455	643	1	0	0.594571	1	FALSE	FALSE	Uncharacterised ACR%2C YkgG family COG1556.;protein_id=YP_007815704.1;transl_table=11
Alistipes_shahii_WAL_8301_uid197175	15211917	361	4	0	4.23612	1	FALSE	FALSE	hypothetical protein;protein_id=YP_007817163.1;transl_table=11
Alistipes_shahii_WAL_8301_uid197175	15212254	1114	5	0	1.71593	1	FALSE	FALSE	amidohydrolase;protein_id=YP_007817500.1;transl_table=11
Alistipes_shahii_WAL_8301_uid197175	15211128	1933	8	0	1.58224	1	FALSE	FALSE	Dipeptidyl aminopeptidases%2Facylaminoacyl-peptidases;protein_id=YP_007816376.1;transl_table=11
Alistipes_shahii_WAL_8301_uid197175	15210461	799	2	0	0.95697	1	FALSE	FALSE	Periplasmic protein involved in polysaccharide export;protein_id=YP_007815710.1;transl_table=11
Alistipes_shahii_WAL_8301_uid197175	15212040	577	12	0	7.95098	1	FALSE	FALSE	Adenylate kinase;protein_id=YP_007817286.1;transl_table=11
Alistipes_shahii_WAL_8301_uid197175	15211356	874	4	0	1.7497	1	FALSE	FALSE	F5%2F8 type C domain.;protein_id=YP_007816603.1;transl_table=11
Alistipes_shahii_WAL_8301_uid197175	15210423	1396	11	2	3.56019	0.692308	TRUE	FALSE	Diaminopimelate decarboxylase;protein_id=YP_007815672.1;transl_table=11
Alistipes_shahii_WAL_8301_uid197175	15212773	211	1	0	1.81189	1	FALSE	FALSE	Putative stress-responsive transcriptional regulator;protein_id=YP_007818016.1;transl_table=11
Alistipes_shahii_WAL_8301_uid197175	15212600	1873	6	0	1.2247	1	FALSE	FALSE	Signal transduction histidine kinase;protein_id=YP_007817843.1;transl_table=11
Alistipes_shahii_WAL_8301_uid197175	15210443	595	4	0	2.57015	1	FALSE	FALSE	dephospho-CoA kinase;protein_id=YP_007815692.1;transl_table=11
Alistipes_shahii_WAL_8301_uid197175	15211109	883	48	0	20.7824	1	FALSE	FALSE	deoxyribose-phosphate aldolase;protein_id=YP_007816357.1;transl_table=11
Alistipes_shahii_WAL_8301_uid197175	15211372	1111	2	0	0.688226	1	FALSE	FALSE	hypothetical protein;protein_id=YP_007816619.1;transl_table=11
Alistipes_shahii_WAL_8301_uid197175	15211324	208	1	1	3.67605	0	TRUE	FALSE	hypothetical protein;protein_id=YP_007816571.1;transl_table=11
Alistipes_shahii_WAL_8301_uid197175	15212054	394	2	0	1.94066	1	FALSE	FALSE	hypothetical protein;protein_id=YP_007817300.1;transl_table=11
Alistipes_shahii_WAL_8301_uid197175	15210557	1567	127	2	31.4728	0.968992	FALSE	FALSE	Acetyl-CoA carboxylase%2C carboxyltransferase component %28subunits alpha and beta%29;protein_id=YP_007815806.1;transl_table=11
Alistipes_shahii_WAL_8301_uid197175	15211549	1030	1	0	0.371174	1	FALSE	FALSE	asparaginase;protein_id=YP_007816796.1;transl_table=11
Alistipes_shahii_WAL_8301_uid197175	15212284	1669	19	0	4.35223	1	FALSE	FALSE	Long-chain acyl-CoA synthetases %28AMP-forming%29;protein_id=YP_007817530.1;transl_table=11
Alistipes_shahii_WAL_8301_uid197175	15212134	742	5	0	2.57621	1	FALSE	FALSE	hypothetical protein;protein_id=YP_007817380.1;transl_table=11
Alistipes_shahii_WAL_8301_uid197175	15211684	520	71	0	52.1999	1	FALSE	FALSE	SSU ribosomal protein S5P;protein_id=YP_007816931.1;transl_table=11
Alistipes_shahii_WAL_8301_uid197175	15210316	397	2	0	1.92599	1	FALSE	FALSE	hypothetical protein;protein_id=YP_007815565.1;transl_table=11
Alistipes_shahii_WAL_8301_uid197175	15210596	658	4	0	2.32407	1	FALSE	FALSE	Predicted acetyltransferase;protein_id=YP_007815845.1;transl_table=11
Alistipes_shahii_WAL_8301_uid197175	15210783	1210	21	1	6.95108	0.909091	FALSE	FALSE	homoserine dehydrogenase;protein_id=YP_007816032.1;transl_table=11
Alistipes_shahii_WAL_8301_uid197175	15212735	307	4	0	4.98123	1	FALSE	FALSE	DNA binding domain%2C excisionase family;protein_id=YP_007817978.1;transl_table=11
Alistipes_shahii_WAL_8301_uid197175	15212873	1798	12	2	2.97683	0.714286	TRUE	FALSE	PKD domain.;protein_id=YP_007817656.1;transl_table=11
Alistipes_shahii_WAL_8301_uid197175	15212439	1744	265	2	58.5302	0.985019	FALSE	FALSE	Phosphomannomutase;protein_id=YP_007817685.1;transl_table=11
Alistipes_shahii_WAL_8301_uid197175	15212510	628	0	2	1.21755	-1	TRUE	TRUE	Bacterioferritin %28cytochrome b1%29;protein_id=YP_007817756.1;transl_table=11
Alistipes_shahii_WAL_8301_uid197175	15210437	274	1	0	1.39529	1	FALSE	FALSE	hypothetical protein;protein_id=YP_007815686.1;transl_table=11
Alistipes_shahii_WAL_8301_uid197175	15212091	1258	19	2	6.38195	0.809524	TRUE	FALSE	aspartate kinase;protein_id=YP_007817337.1;transl_table=11
Alistipes_shahii_WAL_8301_uid197175	15212401	499	1	1	1.5323	0	TRUE	FALSE	Acetyltransferase %28GNAT%29 family.;protein_id=YP_007817647.1;transl_table=11
Alistipes_shahii_WAL_8301_uid197175	15211174	1687	0	2	0.453242	-1	TRUE	TRUE	hypothetical protein;protein_id=YP_007816422.1;transl_table=11
Alistipes_shahii_WAL_8301_uid197175	15212026	967	0	2	0.790712	-1	TRUE	TRUE	hypothetical protein;protein_id=YP_007817272.1;transl_table=11
Alistipes_shahii_WAL_8301_uid197175	15212819	985	2	0	0.776263	1	FALSE	FALSE	Fe2%2B-dicitrate sensor%2C membrane component;protein_id=YP_007818062.1;transl_table=11
Alistipes_shahii_WAL_8301_uid197175	15211840	1945	25	1	5.11056	0.923077	FALSE	FALSE	ATPase components of ABC transporters with duplicated ATPase domains;protein_id=YP_007817086.1;transl_table=11
Alistipes_shahii_WAL_8301_uid197175	15212471	1108	10	1	3.79549	0.818182	FALSE	FALSE	L-alanine dehydrogenase;protein_id=YP_007817717.1;transl_table=11
Alistipes_shahii_WAL_8301_uid197175	15212809	1297	4	1	1.47382	0.6	TRUE	FALSE	histidinol dehydrogenase;protein_id=YP_007818052.1;transl_table=11
Alistipes_shahii_WAL_8301_uid197175	15212381	1801	2	0	0.424552	1	FALSE	FALSE	FAD binding domain.;protein_id=YP_007817627.1;transl_table=11
Alistipes_shahii_WAL_8301_uid197175	15211978	2587	5	0	0.738905	1	FALSE	FALSE	plasma-membrane calcium-translocating P-type ATPase;protein_id=YP_007817224.1;transl_table=11
Alistipes_shahii_WAL_8301_uid197175	15212572	841	3	0	1.36377	1	FALSE	FALSE	pantothenate synthetase;protein_id=YP_007817815.1;transl_table=11
Alistipes_shahii_WAL_8301_uid197175	15211389	274	18	0	25.1152	1	FALSE	FALSE	hypothetical protein;protein_id=YP_007816636.1;transl_table=11
Alistipes_shahii_WAL_8301_uid197175	15212275	1279	9	2	3.28804	0.636364	TRUE	FALSE	Recombination protein MgsA;protein_id=YP_007817521.1;transl_table=11
Alistipes_shahii_WAL_8301_uid197175	15211450	1105	8	0	2.76785	1	FALSE	FALSE	Predicted permeases;protein_id=YP_007816697.1;transl_table=11
Alistipes_shahii_WAL_8301_uid197175	15211413	1861	1	0	0.205432	1	FALSE	FALSE	Glucose inhibited division protein A.;protein_id=YP_007816660.1;transl_table=11
Alistipes_shahii_WAL_8301_uid197175	15212576	1144	2	0	0.668373	1	FALSE	FALSE	hypothetical protein;protein_id=YP_007817819.1;transl_table=11
Alistipes_shahii_WAL_8301_uid197175	15212272	1387	1	0	0.275638	1	FALSE	FALSE	putative efflux protein%2C MATE family;protein_id=YP_007817518.1;transl_table=11
Alistipes_shahii_WAL_8301_uid197175	15210537	757	2	0	1.01006	1	FALSE	FALSE	ATPases involved in chromosome partitioning;protein_id=YP_007815786.1;transl_table=11
Alistipes_shahii_WAL_8301_uid197175	15212552	259	0	1	1.4761	-1	TRUE	FALSE	hypothetical protein;protein_id=YP_007817798.1;transl_table=11
Alistipes_shahii_WAL_8301_uid197175	15211943	1258	15	0	4.55854	1	FALSE	FALSE	Predicted dehydrogenases and related proteins;protein_id=YP_007817189.1;transl_table=11
Alistipes_shahii_WAL_8301_uid197175	15211990	715	25	0	13.3675	1	FALSE	FALSE	Undecaprenyl pyrophosphate synthetase;protein_id=YP_007817236.1;transl_table=11
Alistipes_shahii_WAL_8301_uid197175	15211621	79	2	0	9.67872	1	FALSE	FALSE	hypothetical protein;protein_id=YP_007816868.1;transl_table=11
Alistipes_shahii_WAL_8301_uid197175	15211486	835	8	0	3.66285	1	FALSE	FALSE	hypothetical protein;protein_id=YP_007816733.1;transl_table=11
Alistipes_shahii_WAL_8301_uid197175	15210575	853	7	0	3.13736	1	FALSE	FALSE	NADH:ubiquinone oxidoreductase%2C Na%28%2B%29-translocating%2C C subunit;protein_id=YP_007815824.1;transl_table=11
Alistipes_shahii_WAL_8301_uid197175	15212030	1672	20	2	5.03039	0.818182	TRUE	FALSE	Uridine kinase;protein_id=YP_007817276.1;transl_table=11
Alistipes_shahii_WAL_8301_uid197175	15211865	6124	0	2	0.124856	-1	TRUE	TRUE	Helicase conserved C-terminal domain.;protein_id=YP_007817111.1;transl_table=11
Alistipes_shahii_WAL_8301_uid197175	15211901	1282	0	1	0.298213	-1	TRUE	FALSE	Protein of unknown function %28DUF3714%29.;protein_id=YP_007817147.1;transl_table=11
Alistipes_shahii_WAL_8301_uid197175	15211740	868	10	4	6.16628	0.428571	TRUE	TRUE	Transposase and inactivated derivatives;protein_id=YP_007816987.1;transl_table=11
Alistipes_shahii_WAL_8301_uid197175	15211921	814	18	6	11.272	0.5	TRUE	TRUE	4-diphosphocytidyl-2C-methyl-D-erythritol kinase;protein_id=YP_007817167.1;transl_table=11
Alistipes_shahii_WAL_8301_uid197175	15212562	1828	2	0	0.418282	1	FALSE	FALSE	Retron-type reverse transcriptase;protein_id=YP_007817804.1;transl_table=11
Alistipes_shahii_WAL_8301_uid197175	15211884	388	2	5	6.89734	-0.428571	TRUE	TRUE	hypothetical protein;protein_id=YP_007817130.1;transl_table=11
Alistipes_shahii_WAL_8301_uid197175	15212615	1144	30	2	10.694	0.875	TRUE	FALSE	Uncharacterized oxidoreductases%2C Fe-dependent alcohol dehydrogenase family;protein_id=YP_007817858.1;transl_table=11
Alistipes_shahii_WAL_8301_uid197175	15212857	1156	213	1	70.7736	0.990654	FALSE	FALSE	hypothetical protein;protein_id=YP_007816992.1;transl_table=11
Alistipes_shahii_WAL_8301_uid197175	15212076	1303	267	2	78.9265	0.98513	FALSE	FALSE	enolase;protein_id=YP_007817322.1;transl_table=11
Alistipes_shahii_WAL_8301_uid197175	15211489	280	4	4	10.9231	0	TRUE	TRUE	hypothetical protein;protein_id=YP_007816736.1;transl_table=11
Alistipes_shahii_WAL_8301_uid197175	15211516	439	1	0	0.870864	1	FALSE	FALSE	conserved hypothetical protein TIGR00043;protein_id=YP_007816763.1;transl_table=11
Alistipes_shahii_WAL_8301_uid197175	15211827	1006	44	0	16.7213	1	FALSE	FALSE	hypothetical protein;protein_id=YP_007817073.1;transl_table=11
Alistipes_shahii_WAL_8301_uid197175	15211596	679	9	0	5.06743	1	FALSE	FALSE	tRNA %28Guanine37-N%281%29-%29 methyltransferase;protein_id=YP_007816843.1;transl_table=11
Alistipes_shahii_WAL_8301_uid197175	15211875	466	3	2	4.10203	0.2	TRUE	TRUE	hypothetical protein;protein_id=YP_007817121.1;transl_table=11
Alistipes_shahii_WAL_8301_uid197175	15211522	124	2	0	6.16628	1	FALSE	FALSE	hypothetical protein;protein_id=YP_007816769.1;transl_table=11
Alistipes_shahii_WAL_8301_uid197175	15212769	652	26	0	15.2455	1	FALSE	FALSE	succinate dehydrogenase subunit C;protein_id=YP_007818012.1;transl_table=11
Alistipes_shahii_WAL_8301_uid197175	15211750	205	24	0	44.7582	1	FALSE	FALSE	hypothetical protein;protein_id=YP_007816997.1;transl_table=11
Alistipes_shahii_WAL_8301_uid197175	15210648	1723	5	0	1.10943	1	FALSE	FALSE	Predicted membrane-associated%2C metal-dependent hydrolase;protein_id=YP_007815897.1;transl_table=11
Alistipes_shahii_WAL_8301_uid197175	15212204	772	7	0	3.46654	1	FALSE	FALSE	chromosome segregation ATPase;protein_id=YP_007817450.1;transl_table=11
Alistipes_shahii_WAL_8301_uid197175	15212245	1009	8	0	3.0312	1	FALSE	FALSE	UDP-N-acetylenolpyruvoylglucosamine reductase;protein_id=YP_007817491.1;transl_table=11
Alistipes_shahii_WAL_8301_uid197175	15210767	1267	2	0	0.603488	1	FALSE	FALSE	RND family efflux transporter%2C MFP subunit;protein_id=YP_007816016.1;transl_table=11
Alistipes_shahii_WAL_8301_uid197175	15211757	2134	179	0	32.0681	1	FALSE	FALSE	hypothetical protein;protein_id=YP_007817004.1;transl_table=11
Alistipes_shahii_WAL_8301_uid197175	15211622	1210	10	0	3.15958	1	FALSE	FALSE	Aminopeptidase C;protein_id=YP_007816869.1;transl_table=11
Alistipes_shahii_WAL_8301_uid197175	15211645	1006	22	0	8.36064	1	FALSE	FALSE	hypothetical protein;protein_id=YP_007816892.1;transl_table=11
Alistipes_shahii_WAL_8301_uid197175	15211657	658	2	0	1.16203	1	FALSE	FALSE	Predicted membrane protein%2C hemolysin III homolog;protein_id=YP_007816904.1;transl_table=11
Alistipes_shahii_WAL_8301_uid197175	15211060	1030	5	0	1.85587	1	FALSE	FALSE	Inosine-uridine nucleoside N-ribohydrolase;protein_id=YP_007816308.1;transl_table=11
Alistipes_shahii_WAL_8301_uid197175	15212676	1804	25	0	5.29808	1	FALSE	FALSE	SusD family.;protein_id=YP_007817919.1;transl_table=11
Alistipes_shahii_WAL_8301_uid197175	15212019	655	0	1	0.583679	-1	TRUE	FALSE	CMP-N-acetylneuraminic acid synthetase;protein_id=YP_007817265.1;transl_table=11
Alistipes_shahii_WAL_8301_uid197175	15210619	847	13	4	7.67327	0.529412	TRUE	TRUE	methionine-R-sulfoxide reductase%2Fmethionine-S-sulfoxide reductase;protein_id=YP_007815868.1;transl_table=11
Alistipes_shahii_WAL_8301_uid197175	15211932	751	0	3	1.5272	-1	TRUE	TRUE	Response regulator of the LytR%2FAlgR family;protein_id=YP_007817178.1;transl_table=11
Alistipes_shahii_WAL_8301_uid197175	15210322	1462	54	1	14.3824	0.963636	FALSE	FALSE	Predicted dehydrogenases and related proteins;protein_id=YP_007815571.1;transl_table=11
Alistipes_shahii_WAL_8301_uid197175	15211230	1072	2	0	0.713264	1	FALSE	FALSE	Putative regulator of cell autolysis;protein_id=YP_007816477.1;transl_table=11
Alistipes_shahii_WAL_8301_uid197175	15212005	376	9	0	9.15102	1	FALSE	FALSE	endoribonuclease L-PSP;protein_id=YP_007817251.1;transl_table=11
Alistipes_shahii_WAL_8301_uid197175	15211492	1372	25	0	6.96628	1	FALSE	FALSE	Sugar phosphate permease;protein_id=YP_007816739.1;transl_table=11
Alistipes_shahii_WAL_8301_uid197175	15212582	1411	16	0	4.33519	1	FALSE	FALSE	adenosylhomocysteinase;protein_id=YP_007817825.1;transl_table=11
Alistipes_shahii_WAL_8301_uid197175	15210573	1357	6	0	1.69039	1	FALSE	FALSE	NADH:ubiquinone oxidoreductase%2C Na%28%2B%29-translocating%2C A subunit;protein_id=YP_007815822.1;transl_table=11
Alistipes_shahii_WAL_8301_uid197175	15210532	304	1	0	1.2576	1	FALSE	FALSE	Plasmid stabilization system protein;protein_id=YP_007815781.1;transl_table=11
Alistipes_shahii_WAL_8301_uid197175	15211498	4093	17	0	1.5879	1	FALSE	FALSE	Signal transduction histidine kinase;protein_id=YP_007816745.1;transl_table=11
Alistipes_shahii_WAL_8301_uid197175	15211168	766	7	0	3.49369	1	FALSE	FALSE	ketopantoate hydroxymethyltransferase;protein_id=YP_007816416.1;transl_table=11
Alistipes_shahii_WAL_8301_uid197175	15211180	673	4	2	3.40841	0.333333	TRUE	TRUE	Multiple antibiotic transporter;protein_id=YP_007816428.1;transl_table=11
Alistipes_shahii_WAL_8301_uid197175	15210333	1081	16	0	5.6586	1	FALSE	FALSE	Dioxygenases related to 2-nitropropane dioxygenase;protein_id=YP_007815582.1;transl_table=11
Alistipes_shahii_WAL_8301_uid197175	15211584	934	4	0	1.6373	1	FALSE	FALSE	Glycosyltransferases involved in cell wall biogenesis;protein_id=YP_007816831.1;transl_table=11
Alistipes_shahii_WAL_8301_uid197175	15211080	415	0	12	11.0547	-1	TRUE	TRUE	hypothetical protein;protein_id=YP_007816328.1;transl_table=11
Alistipes_shahii_WAL_8301_uid197175	15211898	1081	1	0	0.353663	1	FALSE	FALSE	Homologues of TraJ from Bacteroides conjugative transposon.;protein_id=YP_007817144.1;transl_table=11
Alistipes_shahii_WAL_8301_uid197175	15212717	2662	60	10	10.0532	0.714286	TRUE	TRUE	hypothetical protein;protein_id=YP_007817960.1;transl_table=11
Alistipes_shahii_WAL_8301_uid197175	15210497	985	3	2	1.94066	0.2	TRUE	TRUE	L-glutaminase;protein_id=YP_007815746.1;transl_table=11
Alistipes_shahii_WAL_8301_uid197175	15212696	1093	21	0	7.34538	1	FALSE	FALSE	carbamoyl-phosphate synthase small subunit;protein_id=YP_007817939.1;transl_table=11
Alistipes_shahii_WAL_8301_uid197175	15211294	1270	36	1	11.1381	0.945946	FALSE	FALSE	hypothetical protein;protein_id=YP_007816541.1;transl_table=11
Alistipes_shahii_WAL_8301_uid197175	15211499	3019	0	2	0.253269	-1	TRUE	TRUE	Outer membrane receptor proteins%2C mostly Fe transport;protein_id=YP_007816746.1;transl_table=11
Alistipes_shahii_WAL_8301_uid197175	15211800	1603	41	0	9.77835	1	FALSE	FALSE	Glycosyl hydrolases family 18.;protein_id=YP_007817047.1;transl_table=11
Alistipes_shahii_WAL_8301_uid197175	15211170	1480	10	0	2.58317	1	FALSE	FALSE	inosine-5%27-monophosphate dehydrogenase;protein_id=YP_007816418.1;transl_table=11
Alistipes_shahii_WAL_8301_uid197175	15210593	490	2	4	4.68134	-0.333333	TRUE	TRUE	large conductance mechanosensitive channel protein;protein_id=YP_007815842.1;transl_table=11
Alistipes_shahii_WAL_8301_uid197175	15211369	940	4	0	1.62685	1	FALSE	FALSE	thiamine-monophosphate kinase;protein_id=YP_007816616.1;transl_table=11
Alistipes_shahii_WAL_8301_uid197175	15211382	1621	50	1	12.0282	0.960784	FALSE	FALSE	CTP synthase;protein_id=YP_007816629.1;transl_table=11
Alistipes_shahii_WAL_8301_uid197175	15211277	526	2	10	8.72189	-0.666667	TRUE	TRUE	Acetyltransferase %28GNAT%29 family.;protein_id=YP_007816524.1;transl_table=11
Alistipes_shahii_WAL_8301_uid197175	15212596	2638	33	1	4.92742	0.941176	FALSE	FALSE	valyl-tRNA synthetase;protein_id=YP_007817839.1;transl_table=11
Alistipes_shahii_WAL_8301_uid197175	15211282	679	83	1	47.296	0.97619	FALSE	FALSE	Nitroreductase family.;protein_id=YP_007816529.1;transl_table=11
Alistipes_shahii_WAL_8301_uid197175	15210299	1816	14	0	2.94732	1	FALSE	FALSE	hypothetical protein;protein_id=YP_007815548.1;transl_table=11
Alistipes_shahii_WAL_8301_uid197175	15210819	580	4	0	2.63662	1	FALSE	FALSE	RNA polymerase sigma factor%2C sigma-70 family%2FRNA polymerase sigma-70 factor%2C Bacteroides expansion family 1;protein_id=YP_007816067.1;transl_table=11
Alistipes_shahii_WAL_8301_uid197175	15211289	844	8	2	4.52973	0.6	TRUE	FALSE	Prephenate dehydrogenase;protein_id=YP_007816536.1;transl_table=11
Alistipes_shahii_WAL_8301_uid197175	15212023	757	2	0	1.01006	1	FALSE	FALSE	rRNA methylases;protein_id=YP_007817269.1;transl_table=11
Alistipes_shahii_WAL_8301_uid197175	15211659	787	1	0	0.485781	1	FALSE	FALSE	Methylase involved in ubiquinone%2Fmenaquinone biosynthesis;protein_id=YP_007816906.1;transl_table=11
Alistipes_shahii_WAL_8301_uid197175	15210707	1609	2	0	0.475214	1	FALSE	FALSE	hypothetical protein;protein_id=YP_007815956.1;transl_table=11
Alistipes_shahii_WAL_8301_uid197175	15210540	1063	3	2	1.79826	0.2	TRUE	TRUE	Bacterial regulatory proteins%2C luxR family.;protein_id=YP_007815789.1;transl_table=11
Alistipes_shahii_WAL_8301_uid197175	15210503	511	0	1	0.748159	-1	TRUE	FALSE	hypothetical protein;protein_id=YP_007815752.1;transl_table=11
Alistipes_shahii_WAL_8301_uid197175	15211017	1474	0	6	1.55621	-1	TRUE	TRUE	Outer membrane protein and related peptidoglycan-associated %28lipo%29proteins;protein_id=YP_007816265.1;transl_table=11
Alistipes_shahii_WAL_8301_uid197175	15210695	1306	2	0	0.585466	1	FALSE	FALSE	Putative regulator of cell autolysis;protein_id=YP_007815944.1;transl_table=11
Alistipes_shahii_WAL_8301_uid197175	15210589	3274	32	0	3.73668	1	FALSE	FALSE	hypothetical protein;protein_id=YP_007815838.1;transl_table=11
Alistipes_shahii_WAL_8301_uid197175	15212169	187	11	0	22.4888	1	FALSE	FALSE	LSU ribosomal protein L32P;protein_id=YP_007817415.1;transl_table=11
Alistipes_shahii_WAL_8301_uid197175	15212006	2554	32	0	4.7901	1	FALSE	FALSE	ribonucleoside-diphosphate reductase%2C adenosylcobalamin-dependent;protein_id=YP_007817252.1;transl_table=11
Alistipes_shahii_WAL_8301_uid197175	15212744	2065	1	0	0.185138	1	FALSE	FALSE	hypothetical protein;protein_id=YP_007817987.1;transl_table=11
Alistipes_shahii_WAL_8301_uid197175	15212115	688	8	0	4.44546	1	FALSE	FALSE	hypothetical protein;protein_id=YP_007817361.1;transl_table=11
Alistipes_shahii_WAL_8301_uid197175	15210486	1369	9	0	2.51336	1	FALSE	FALSE	pseudouridine synthase family;protein_id=YP_007815735.1;transl_table=11
Alistipes_shahii_WAL_8301_uid197175	15211982	691	16	0	8.85232	1	FALSE	FALSE	conserved hypothetical protein TIGR01033;protein_id=YP_007817228.1;transl_table=11
Alistipes_shahii_WAL_8301_uid197175	15211144	814	84	0	39.4521	1	FALSE	FALSE	Dehydrogenases with different specificities %28related to short-chain alcohol dehydrogenases%29;protein_id=YP_007816392.1;transl_table=11
Alistipes_shahii_WAL_8301_uid197175	15211995	775	2	6	3.94642	-0.5	TRUE	TRUE	Nitroreductase;protein_id=YP_007817241.1;transl_table=11
Alistipes_shahii_WAL_8301_uid197175	15212702	871	8	0	3.51145	1	FALSE	FALSE	Predicted sugar phosphatases of the HAD superfamily;protein_id=YP_007817945.1;transl_table=11
Alistipes_shahii_WAL_8301_uid197175	15211014	424	18	0	16.2301	1	FALSE	FALSE	hypothetical protein;protein_id=YP_007816262.1;transl_table=11
Alistipes_shahii_WAL_8301_uid197175	15210345	1015	6	0	2.25996	1	FALSE	FALSE	RND family efflux transporter%2C MFP subunit;protein_id=YP_007815594.1;transl_table=11
Alistipes_shahii_WAL_8301_uid197175	15211444	1030	4	0	1.4847	1	FALSE	FALSE	23S rRNA m%282%29A-2503 methyltransferase;protein_id=YP_007816691.1;transl_table=11
Alistipes_shahii_WAL_8301_uid197175	15211675	193	14	0	27.7323	1	FALSE	FALSE	LSU ribosomal protein L29P;protein_id=YP_007816922.1;transl_table=11
Alistipes_shahii_WAL_8301_uid197175	15211781	895	4	8	5.12594	-0.333333	TRUE	TRUE	Glycosyltransferases%2C probably involved in cell wall biogenesis;protein_id=YP_007817028.1;transl_table=11
Alistipes_shahii_WAL_8301_uid197175	15212485	1273	13	0	3.90418	1	FALSE	FALSE	Predicted flavoproteins;protein_id=YP_007817731.1;transl_table=11
Alistipes_shahii_WAL_8301_uid197175	15210550	361	3	1	4.23612	0.5	TRUE	FALSE	hypothetical protein;protein_id=YP_007815799.1;transl_table=11
Alistipes_shahii_WAL_8301_uid197175	15212028	1732	4	0	0.882932	1	FALSE	FALSE	hypothetical protein;protein_id=YP_007817274.1;transl_table=11
Alistipes_shahii_WAL_8301_uid197175	15212659	2005	12	0	2.28814	1	FALSE	FALSE	putative oligopeptide transporter%2C OPT family;protein_id=YP_007817902.1;transl_table=11
Alistipes_shahii_WAL_8301_uid197175	15212694	742	12	0	6.1829	1	FALSE	FALSE	dihydroorotate oxidase B%2C electron transfer subunit;protein_id=YP_007817937.1;transl_table=11
Alistipes_shahii_WAL_8301_uid197175	15210741	1243	5	0	1.53785	1	FALSE	FALSE	hypothetical protein;protein_id=YP_007815990.1;transl_table=11
Alistipes_shahii_WAL_8301_uid197175	15210718	472	4	0	3.23991	1	FALSE	FALSE	anaerobic ribonucleoside-triphosphate reductase activating protein;protein_id=YP_007815967.1;transl_table=11
Alistipes_shahii_WAL_8301_uid197175	15212752	322	3	0	3.56189	1	FALSE	FALSE	HipA N-terminal domain;protein_id=YP_007817995.1;transl_table=11
Alistipes_shahii_WAL_8301_uid197175	15211576	1027	14	0	5.21162	1	FALSE	FALSE	Mg-chelatase subunit ChlD;protein_id=YP_007816823.1;transl_table=11
Alistipes_shahii_WAL_8301_uid197175	15212236	1048	7	0	2.55359	1	FALSE	FALSE	UDP-3-O-%5B3-hydroxymyristoyl%5D glucosamine N-acyltransferase;protein_id=YP_007817482.1;transl_table=11
Alistipes_shahii_WAL_8301_uid197175	15211069	2227	0	2	0.34334	-1	TRUE	TRUE	Phosphate%2Fsulphate permeases;protein_id=YP_007816317.1;transl_table=11
Alistipes_shahii_WAL_8301_uid197175	15211407	1681	11	0	2.50173	1	FALSE	FALSE	hypothetical protein;protein_id=YP_007816654.1;transl_table=11
Alistipes_shahii_WAL_8301_uid197175	15212312	2134	38	0	6.80776	1	FALSE	FALSE	peptidyl-dipeptidase Dcp . Metallo peptidase. MEROPS family M03A;protein_id=YP_007817558.1;transl_table=11
Alistipes_shahii_WAL_8301_uid197175	15212445	1018	105	1	39.8083	0.981132	FALSE	FALSE	RecA protein;protein_id=YP_007817691.1;transl_table=11
Alistipes_shahii_WAL_8301_uid197175	15212453	772	1	10	5.44741	-0.818182	TRUE	TRUE	ABC-type Mn%2FZn transport systems%2C ATPase component;protein_id=YP_007817699.1;transl_table=11
Alistipes_shahii_WAL_8301_uid197175	15211957	1243	4	0	1.23028	1	FALSE	FALSE	competence%2Fdamage-inducible protein CinA C-terminal domain;protein_id=YP_007817203.1;transl_table=11
Alistipes_shahii_WAL_8301_uid197175	15212612	1849	72	0	14.8871	1	FALSE	FALSE	heterodimeric methylmalonyl-CoA mutase small subunit;protein_id=YP_007817855.1;transl_table=11
Alistipes_shahii_WAL_8301_uid197175	15212152	1348	9	3	3.40335	0.5	TRUE	TRUE	Adenylosuccinate lyase;protein_id=YP_007817398.1;transl_table=11
Alistipes_shahii_WAL_8301_uid197175	15212429	781	4	1	2.44756	0.6	TRUE	FALSE	pseudouridylate synthase I;protein_id=YP_007817675.1;transl_table=11
Alistipes_shahii_WAL_8301_uid197175	15211432	703	2	0	1.08765	1	FALSE	FALSE	cytidylate kinase;protein_id=YP_007816679.1;transl_table=11
Alistipes_shahii_WAL_8301_uid197175	15211118	1486	31	1	8.23277	0.9375	FALSE	FALSE	1-hydroxy-2-methyl-2-%28E%29-butenyl 4-diphosphate synthase;protein_id=YP_007816366.1;transl_table=11
Alistipes_shahii_WAL_8301_uid197175	15212082	751	17	1	9.16321	0.888889	FALSE	FALSE	DNA uptake lipoprotein;protein_id=YP_007817328.1;transl_table=11
Alistipes_shahii_WAL_8301_uid197175	15210788	472	4	0	3.23991	1	FALSE	FALSE	Membrane-bound serine protease %28ClpP class%29;protein_id=YP_007816037.1;transl_table=11
Alistipes_shahii_WAL_8301_uid197175	15211762	466	10	1	9.02447	0.818182	FALSE	FALSE	hypothetical protein;protein_id=YP_007817009.1;transl_table=11
Alistipes_shahii_WAL_8301_uid197175	15211973	1336	25	10	10.0156	0.428571	TRUE	TRUE	glucose-6-phosphate isomerase;protein_id=YP_007817219.1;transl_table=11
Alistipes_shahii_WAL_8301_uid197175	15212209	1663	6	1	1.60924	0.714286	FALSE	FALSE	Predicted permease;protein_id=YP_007817455.1;transl_table=11
Alistipes_shahii_WAL_8301_uid197175	15212412	2182	0	11	1.92732	-1	TRUE	TRUE	Outer membrane cobalamin receptor protein;protein_id=YP_007817658.1;transl_table=11
Alistipes_shahii_WAL_8301_uid197175	15212764	910	3	0	1.26036	1	FALSE	FALSE	hypothetical protein;protein_id=YP_007818007.1;transl_table=11
Alistipes_shahii_WAL_8301_uid197175	15211478	1111	3	2	1.72056	0.2	TRUE	TRUE	Thiol-disulfide isomerase and thioredoxins;protein_id=YP_007816725.1;transl_table=11
Alistipes_shahii_WAL_8301_uid197175	15211318	3475	204	3	22.7735	0.971014	FALSE	FALSE	pyruvate:ferredoxin %28flavodoxin%29 oxidoreductase%2C homodimeric;protein_id=YP_007816565.1;transl_table=11
Alistipes_shahii_WAL_8301_uid197175	15211333	1333	14	4	5.16247	0.555556	TRUE	TRUE	electron transport complex%2C RnfABCDGE type%2C C subunit;protein_id=YP_007816580.1;transl_table=11
Alistipes_shahii_WAL_8301_uid197175	15212224	193	0	1	1.98088	-1	TRUE	FALSE	hypothetical protein;protein_id=YP_007817470.1;transl_table=11
Alistipes_shahii_WAL_8301_uid197175	15211463	1468	9	0	2.34386	1	FALSE	FALSE	Membrane protein involved in the export of O-antigen and teichoic acid;protein_id=YP_007816710.1;transl_table=11
Alistipes_shahii_WAL_8301_uid197175	15212320	2479	0	2	0.308438	-1	TRUE	TRUE	hypothetical protein;protein_id=YP_007817566.1;transl_table=11
Alistipes_shahii_WAL_8301_uid197175	15211099	1219	43	0	13.4859	1	FALSE	FALSE	Alpha-amylase%2Falpha-mannosidase;protein_id=YP_007816347.1;transl_table=11
Alistipes_shahii_WAL_8301_uid197175	15212081	334	32	0	36.6285	1	FALSE	FALSE	hypothetical protein;protein_id=YP_007817327.1;transl_table=11
Alistipes_shahii_WAL_8301_uid197175	15210632	418	21	0	19.2069	1	FALSE	FALSE	hypothetical protein;protein_id=YP_007815881.1;transl_table=11
Alistipes_shahii_WAL_8301_uid197175	15212866	262	3	0	4.37759	1	FALSE	FALSE	Bacterial nucleoid DNA-binding protein;protein_id=YP_007817614.1;transl_table=11
Alistipes_shahii_WAL_8301_uid197175	15212399	565	7	0	4.73658	1	FALSE	FALSE	hypothetical protein;protein_id=YP_007817645.1;transl_table=11
Alistipes_shahii_WAL_8301_uid197175	15212601	3397	39	0	4.38919	1	FALSE	FALSE	Isoleucyl-tRNA synthetase;protein_id=YP_007817844.1;transl_table=11
Alistipes_shahii_WAL_8301_uid197175	15211605	973	12	1	5.10794	0.846154	FALSE	FALSE	radical SAM protein%2C TIGR01212 family;protein_id=YP_007816852.1;transl_table=11
Alistipes_shahii_WAL_8301_uid197175	15211541	439	3	1	3.48346	0.5	TRUE	FALSE	hypothetical protein;protein_id=YP_007816788.1;transl_table=11
Alistipes_shahii_WAL_8301_uid197175	15211172	1528	33	4	9.25749	0.783784	TRUE	FALSE	GMP synthase %28glutamine-hydrolyzing%29;protein_id=YP_007816420.1;transl_table=11
Alistipes_shahii_WAL_8301_uid197175	15210775	844	8	0	3.62379	1	FALSE	FALSE	Aldo%2Fketo reductases%2C related to diketogulonate reductase;protein_id=YP_007816024.1;transl_table=11
Alistipes_shahii_WAL_8301_uid197175	15212505	1312	11	2	3.78813	0.692308	TRUE	FALSE	Nitrate%2Fnitrite transporter;protein_id=YP_007817751.1;transl_table=11
Alistipes_shahii_WAL_8301_uid197175	15211918	1291	2	0	0.592269	1	FALSE	FALSE	Site-specific recombinase XerD;protein_id=YP_007817164.1;transl_table=11
Alistipes_shahii_WAL_8301_uid197175	15212689	631	3	0	1.81764	1	FALSE	FALSE	orotate phosphoribosyltransferase;protein_id=YP_007817932.1;transl_table=11
Alistipes_shahii_WAL_8301_uid197175	15210289	1015	24	0	9.03983	1	FALSE	FALSE	Domain of unknown function %28DUF1814%29.;protein_id=YP_007815538.1;transl_table=11
Alistipes_shahii_WAL_8301_uid197175	15211877	613	15	0	9.35504	1	FALSE	FALSE	hypothetical protein;protein_id=YP_007817123.1;transl_table=11
Alistipes_shahii_WAL_8301_uid197175	15211322	313	105	0	128.251	1	FALSE	FALSE	LSU ribosomal protein L21P;protein_id=YP_007816569.1;transl_table=11
Alistipes_shahii_WAL_8301_uid197175	15212663	1357	47	5	14.65	0.807692	TRUE	FALSE	Glutamate dehydrogenase%2Fleucine dehydrogenase;protein_id=YP_007817906.1;transl_table=11
Alistipes_shahii_WAL_8301_uid197175	15210639	1159	2	2	1.31945	0	TRUE	TRUE	Predicted acyltransferases;protein_id=YP_007815888.1;transl_table=11
Alistipes_shahii_WAL_8301_uid197175	15211455	832	0	2	0.919013	-1	TRUE	TRUE	hypothetical protein;protein_id=YP_007816702.1;transl_table=11
Alistipes_shahii_WAL_8301_uid197175	15210686	1477	26	0	6.72989	1	FALSE	FALSE	Outer membrane protein;protein_id=YP_007815935.1;transl_table=11
Alistipes_shahii_WAL_8301_uid197175	15211124	973	1	0	0.392918	1	FALSE	FALSE	Geranylgeranyl pyrophosphate synthase;protein_id=YP_007816372.1;transl_table=11
Alistipes_shahii_WAL_8301_uid197175	15211987	649	3	0	1.76722	1	FALSE	FALSE	Lysophospholipase L1 and related esterases;protein_id=YP_007817233.1;transl_table=11
Alistipes_shahii_WAL_8301_uid197175	15212369	1198	6	0	1.91474	1	FALSE	FALSE	Aspartate%2Ftyrosine%2Faromatic aminotransferase;protein_id=YP_007817615.1;transl_table=11
Alistipes_shahii_WAL_8301_uid197175	15210779	1135	10	0	3.36837	1	FALSE	FALSE	RND family efflux transporter%2C MFP subunit;protein_id=YP_007816028.1;transl_table=11
Alistipes_shahii_WAL_8301_uid197175	15210303	754	6	0	3.04225	1	FALSE	FALSE	Response regulator of the LytR%2FAlgR family;protein_id=YP_007815552.1;transl_table=11
Alistipes_shahii_WAL_8301_uid197175	15212598	1831	10	1	2.29678	0.818182	FALSE	FALSE	ABC-type multidrug transport system%2C ATPase and permease components;protein_id=YP_007817841.1;transl_table=11
Alistipes_shahii_WAL_8301_uid197175	15211426	2731	0	2	0.279978	-1	TRUE	TRUE	hypothetical protein;protein_id=YP_007816673.1;transl_table=11
Alistipes_shahii_WAL_8301_uid197175	15211935	418	0	1	0.914616	-1	TRUE	FALSE	hypothetical protein;protein_id=YP_007817181.1;transl_table=11
Alistipes_shahii_WAL_8301_uid197175	15210355	871	1	0	0.438932	1	FALSE	FALSE	Heparinase II%2FIII-like protein.;protein_id=YP_007815604.1;transl_table=11
Alistipes_shahii_WAL_8301_uid197175	15212202	1171	9	0	2.93833	1	FALSE	FALSE	hypothetical protein;protein_id=YP_007817448.1;transl_table=11
Alistipes_shahii_WAL_8301_uid197175	15212037	346	32	0	35.3581	1	FALSE	FALSE	SSU ribosomal protein S6P;protein_id=YP_007817283.1;transl_table=11
Alistipes_shahii_WAL_8301_uid197175	15212511	730	9	0	4.7134	1	FALSE	FALSE	Acyl-ACP thioesterase;protein_id=YP_007817757.1;transl_table=11
Alistipes_shahii_WAL_8301_uid197175	15212242	1003	5	0	1.90583	1	FALSE	FALSE	Fe2%2B-dicitrate sensor%2C membrane component;protein_id=YP_007817488.1;transl_table=11
Alistipes_shahii_WAL_8301_uid197175	15211671	271	26	0	36.6791	1	FALSE	FALSE	SSU ribosomal protein S19P;protein_id=YP_007816918.1;transl_table=11
Alistipes_shahii_WAL_8301_uid197175	15212323	3070	2	0	0.249062	1	FALSE	FALSE	Outer membrane receptor proteins%2C mostly Fe transport;protein_id=YP_007817569.1;transl_table=11
Alistipes_shahii_WAL_8301_uid197175	15212343	2383	59	36	15.241	0.242105	TRUE	TRUE	hypothetical protein;protein_id=YP_007817589.1;transl_table=11
Alistipes_shahii_WAL_8301_uid197175	15210566	2842	8	0	1.07617	1	FALSE	FALSE	RecB family exonuclease;protein_id=YP_007815815.1;transl_table=11
Alistipes_shahii_WAL_8301_uid197175	15211386	847	2	0	0.902738	1	FALSE	FALSE	Enterochelin esterase and related enzymes;protein_id=YP_007816633.1;transl_table=11
Alistipes_shahii_WAL_8301_uid197175	15210935	880	12	0	5.21331	1	FALSE	FALSE	hypothetical protein;protein_id=YP_007816183.1;transl_table=11
Alistipes_shahii_WAL_8301_uid197175	15210984	1156	4	2	1.98431	0.333333	TRUE	TRUE	hypothetical protein;protein_id=YP_007816232.1;transl_table=11
Alistipes_shahii_WAL_8301_uid197175	15212880	1825	15	0	3.14227	1	FALSE	FALSE	Excinuclease ABC subunit C;protein_id=YP_007818006.1;transl_table=11
Alistipes_shahii_WAL_8301_uid197175	15210730	322	1	5	7.12378	-0.666667	TRUE	TRUE	Transposase DDE domain.;protein_id=YP_007815979.1;transl_table=11
Alistipes_shahii_WAL_8301_uid197175	15211377	376	3	1	4.06712	0.5	TRUE	FALSE	crcB protein;protein_id=YP_007816624.1;transl_table=11
Alistipes_shahii_WAL_8301_uid197175	15211398	184	2	2	8.31108	0	TRUE	TRUE	hypothetical protein;protein_id=YP_007816645.1;transl_table=11
Alistipes_shahii_WAL_8301_uid197175	15211849	973	13	0	5.10794	1	FALSE	FALSE	hypothetical protein;protein_id=YP_007817095.1;transl_table=11
Alistipes_shahii_WAL_8301_uid197175	15212408	694	1	0	0.550878	1	FALSE	FALSE	hypothetical protein;protein_id=YP_007817654.1;transl_table=11
Alistipes_shahii_WAL_8301_uid197175	15211809	1231	45	0	13.9756	1	FALSE	FALSE	Site-specific recombinase XerD;protein_id=YP_007817055.1;transl_table=11
Alistipes_shahii_WAL_8301_uid197175	15211624	1672	63	1	14.6339	0.96875	FALSE	FALSE	hypothetical protein;protein_id=YP_007816871.1;transl_table=11
Alistipes_shahii_WAL_8301_uid197175	15211971	1339	286	2	82.2294	0.986111	FALSE	FALSE	glutamate dehydrogenase %28NAD%29;protein_id=YP_007817217.1;transl_table=11
Alistipes_shahii_WAL_8301_uid197175	15211222	973	20	0	7.85837	1	FALSE	FALSE	Phosphate starvation-inducible protein PhoH%2C predicted ATPase;protein_id=YP_007816469.1;transl_table=11
Alistipes_shahii_WAL_8301_uid197175	15210563	2623	41	0	5.97586	1	FALSE	FALSE	alanyl-tRNA synthetase;protein_id=YP_007815812.1;transl_table=11
Alistipes_shahii_WAL_8301_uid197175	15211308	841	2	0	0.909178	1	FALSE	FALSE	protein-%28glutamine-N5%29 methyltransferase%2C release factor-specific;protein_id=YP_007816555.1;transl_table=11
Alistipes_shahii_WAL_8301_uid197175	15211577	988	14	1	5.80429	0.866667	FALSE	FALSE	Mg-chelatase subunit ChlD;protein_id=YP_007816824.1;transl_table=11
Alistipes_shahii_WAL_8301_uid197175	15210559	463	22	0	18.1659	1	FALSE	FALSE	Acetyl%2Fpropionyl-CoA carboxylase%2C alpha subunit;protein_id=YP_007815808.1;transl_table=11
Alistipes_shahii_WAL_8301_uid197175	15211613	1102	4	0	1.38769	1	FALSE	FALSE	hypothetical protein;protein_id=YP_007816860.1;transl_table=11
Alistipes_shahii_WAL_8301_uid197175	15210338	646	7	0	4.14267	1	FALSE	FALSE	TonB family C-terminal domain;protein_id=YP_007815587.1;transl_table=11
Alistipes_shahii_WAL_8301_uid197175	15211710	2314	0	2	0.330432	-1	TRUE	TRUE	Outer membrane protein%2Fprotective antigen OMA87;protein_id=YP_007816957.1;transl_table=11
Alistipes_shahii_WAL_8301_uid197175	15211976	1828	8	0	1.67313	1	FALSE	FALSE	Cell division protein FtsI%2Fpenicillin-binding protein 2;protein_id=YP_007817222.1;transl_table=11
Alistipes_shahii_WAL_8301_uid197175	15211114	733	5	0	2.60784	1	FALSE	FALSE	rRNA methylases;protein_id=YP_007816362.1;transl_table=11
Alistipes_shahii_WAL_8301_uid197175	15210441	880	2	3	2.17221	-0.2	TRUE	TRUE	Permeases of the drug%2Fmetabolite transporter %28DMT%29 superfamily;protein_id=YP_007815690.1;transl_table=11
Alistipes_shahii_WAL_8301_uid197175	15210755	604	10	4	8.86148	0.428571	TRUE	TRUE	Predicted oxidoreductase related to nitroreductase;protein_id=YP_007816004.1;transl_table=11
Alistipes_shahii_WAL_8301_uid197175	15210425	496	2	0	1.54157	1	FALSE	FALSE	hypothetical protein;protein_id=YP_007815674.1;transl_table=11
Alistipes_shahii_WAL_8301_uid197175	15210895	1108	20	0	6.90089	1	FALSE	FALSE	Transcriptional regulator%2Fsugar kinase;protein_id=YP_007816143.1;transl_table=11
Alistipes_shahii_WAL_8301_uid197175	15212035	442	30	0	25.9486	1	FALSE	FALSE	LSU ribosomal protein L9P;protein_id=YP_007817281.1;transl_table=11
Alistipes_shahii_WAL_8301_uid197175	15211686	778	67	0	32.9238	1	FALSE	FALSE	methionine aminopeptidase%2C type I;protein_id=YP_007816933.1;transl_table=11
Alistipes_shahii_WAL_8301_uid197175	15211599	1411	10	0	2.70949	1	FALSE	FALSE	23S rRNA m%285%29U-1939 methyltransferase;protein_id=YP_007816846.1;transl_table=11
Alistipes_shahii_WAL_8301_uid197175	15211332	901	21	0	8.91065	1	FALSE	FALSE	electron transport complex%2C RnfABCDGE type%2C B subunit;protein_id=YP_007816579.1;transl_table=11
Alistipes_shahii_WAL_8301_uid197175	15211535	532	4	0	2.87451	1	FALSE	FALSE	Nitroreductase;protein_id=YP_007816782.1;transl_table=11
Alistipes_shahii_WAL_8301_uid197175	15210652	577	4	2	3.97549	0.333333	TRUE	TRUE	DNA-3-methyladenine glycosylase I;protein_id=YP_007815901.1;transl_table=11
Alistipes_shahii_WAL_8301_uid197175	15211524	880	0	5	2.17221	-1	TRUE	TRUE	Transcriptional regulator containing an amidase domain and an AraC-type DNA-binding HTH domain;protein_id=YP_007816771.1;transl_table=11
Alistipes_shahii_WAL_8301_uid197175	15211350	1996	17	3	3.83076	0.7	TRUE	FALSE	Trehalose and maltose hydrolases %28possible phosphorylases%29;protein_id=YP_007816597.1;transl_table=11
Alistipes_shahii_WAL_8301_uid197175	15210457	868	7	1	3.52359	0.75	FALSE	FALSE	Membrane-bound metallopeptidase;protein_id=YP_007815706.1;transl_table=11
Alistipes_shahii_WAL_8301_uid197175	15211153	1225	34	0	10.611	1	FALSE	FALSE	Fe2%2B-dicitrate sensor%2C membrane component;protein_id=YP_007816401.1;transl_table=11
Alistipes_shahii_WAL_8301_uid197175	15210460	2458	13	0	2.02198	1	FALSE	FALSE	capsular exopolysaccharide family;protein_id=YP_007815709.1;transl_table=11
Alistipes_shahii_WAL_8301_uid197175	15211514	1807	10	0	2.11571	1	FALSE	FALSE	hypothetical protein;protein_id=YP_007816761.1;transl_table=11
Alistipes_shahii_WAL_8301_uid197175	15210571	946	2	0	0.808265	1	FALSE	FALSE	Lactate dehydrogenase and related dehydrogenases;protein_id=YP_007815820.1;transl_table=11
Alistipes_shahii_WAL_8301_uid197175	15211688	118	11	0	35.639	1	FALSE	FALSE	LSU ribosomal protein L36P;protein_id=YP_007816935.1;transl_table=11
Alistipes_shahii_WAL_8301_uid197175	15211062	1804	12	0	2.54308	1	FALSE	FALSE	SusD family.;protein_id=YP_007816310.1;transl_table=11
Alistipes_shahii_WAL_8301_uid197175	15212649	1171	0	8	2.61185	-1	TRUE	TRUE	Predicted phosphohydrolases;protein_id=YP_007817892.1;transl_table=11
Alistipes_shahii_WAL_8301_uid197175	15212791	379	112	0	112.978	1	FALSE	FALSE	LSU ribosomal protein L12P;protein_id=YP_007818034.1;transl_table=11
Alistipes_shahii_WAL_8301_uid197175	15212652	2146	43	0	7.66044	1	FALSE	FALSE	hypothetical protein;protein_id=YP_007817895.1;transl_table=11
Alistipes_shahii_WAL_8301_uid197175	15211854	550	195	0	135.546	1	FALSE	FALSE	RNA polymerase sigma factor%2C sigma-70 family;protein_id=YP_007817100.1;transl_table=11
Alistipes_shahii_WAL_8301_uid197175	15211776	3043	23	0	2.88962	1	FALSE	FALSE	type I site-specific deoxyribonuclease%2C HsdR family;protein_id=YP_007817023.1;transl_table=11
Alistipes_shahii_WAL_8301_uid197175	15211963	1237	5	1	1.85437	0.666667	FALSE	FALSE	Glycosyltransferase;protein_id=YP_007817209.1;transl_table=11
Alistipes_shahii_WAL_8301_uid197175	15211700	1507	4	2	1.52213	0.333333	TRUE	TRUE	Predicted membrane protein involved in D-alanine export;protein_id=YP_007816947.1;transl_table=11
Alistipes_shahii_WAL_8301_uid197175	15210773	274	3	4	9.76703	-0.142857	TRUE	TRUE	Predicted oxidoreductases of the aldo%2Fketo reductase family;protein_id=YP_007816022.1;transl_table=11
Alistipes_shahii_WAL_8301_uid197175	15210269	2305	25	0	4.14652	1	FALSE	FALSE	penicillin-binding protein 1C;protein_id=YP_007815518.1;transl_table=11
Alistipes_shahii_WAL_8301_uid197175	15211897	631	1	0	0.605879	1	FALSE	FALSE	hypothetical protein;protein_id=YP_007817143.1;transl_table=11
Alistipes_shahii_WAL_8301_uid197175	15210534	298	2	0	2.56584	1	FALSE	FALSE	hypothetical protein;protein_id=YP_007815783.1;transl_table=11
Alistipes_shahii_WAL_8301_uid197175	15212640	1771	2	0	0.431744	1	FALSE	FALSE	hypothetical protein;protein_id=YP_007817883.1;transl_table=11
Alistipes_shahii_WAL_8301_uid197175	15211788	1396	2	0	0.547721	1	FALSE	FALSE	hypothetical protein;protein_id=YP_007817035.1;transl_table=11
Alistipes_shahii_WAL_8301_uid197175	15212660	1219	11	0	3.44988	1	FALSE	FALSE	peptidase T. Metallo peptidase. MEROPS family M20B;protein_id=YP_007817903.1;transl_table=11
Alistipes_shahii_WAL_8301_uid197175	15211357	1768	12	0	2.59486	1	FALSE	FALSE	Endoglucanase;protein_id=YP_007816604.1;transl_table=11
Alistipes_shahii_WAL_8301_uid197175	15211093	559	11	0	7.52308	1	FALSE	FALSE	ribosome recycling factor;protein_id=YP_007816341.1;transl_table=11
Alistipes_shahii_WAL_8301_uid197175	15212642	814	2	0	0.939335	1	FALSE	FALSE	hypothetical protein;protein_id=YP_007817885.1;transl_table=11
Alistipes_shahii_WAL_8301_uid197175	15211655	622	5	0	3.07323	1	FALSE	FALSE	hypothetical protein;protein_id=YP_007816902.1;transl_table=11
Alistipes_shahii_WAL_8301_uid197175	15212021	1816	79	2	17.0523	0.950617	FALSE	FALSE	threonyl-tRNA synthetase %2FSer-tRNA%28Thr%29 hydrolase;protein_id=YP_007817267.1;transl_table=11
Alistipes_shahii_WAL_8301_uid197175	15212466	1024	8	0	2.98679	1	FALSE	FALSE	Obg family GTPase CgtA;protein_id=YP_007817712.1;transl_table=11
Alistipes_shahii_WAL_8301_uid197175	15211488	1513	17	0	4.29561	1	FALSE	FALSE	Sialyltransferase PMO188.;protein_id=YP_007816735.1;transl_table=11
Alistipes_shahii_WAL_8301_uid197175	15212132	1714	67	0	14.9444	1	FALSE	FALSE	hypothetical protein;protein_id=YP_007817378.1;transl_table=11
Alistipes_shahii_WAL_8301_uid197175	15211752	325	0	15	17.6451	-1	TRUE	TRUE	hypothetical protein;protein_id=YP_007816999.1;transl_table=11
Alistipes_shahii_WAL_8301_uid197175	15211795	1033	7	2	3.33087	0.555556	TRUE	FALSE	Protein of unknown function %28DUF1812%29.;protein_id=YP_007817042.1;transl_table=11
Alistipes_shahii_WAL_8301_uid197175	15212746	1354	2	0	0.564711	1	FALSE	FALSE	hypothetical protein;protein_id=YP_007817989.1;transl_table=11
Alistipes_shahii_WAL_8301_uid197175	15211831	331	5	0	5.77507	1	FALSE	FALSE	Phage integrase family.;protein_id=YP_007817077.1;transl_table=11
Alistipes_shahii_WAL_8301_uid197175	15212293	286	12	2	18.7144	0.714286	TRUE	FALSE	Predicted endonuclease containing a URI domain;protein_id=YP_007817539.1;transl_table=11
Alistipes_shahii_WAL_8301_uid197175	15211694	466	9	0	7.38366	1	FALSE	FALSE	Acyl dehydratase;protein_id=YP_007816941.1;transl_table=11
Alistipes_shahii_WAL_8301_uid197175	15212798	736	34	4	19.7388	0.789474	TRUE	FALSE	hypothetical protein;protein_id=YP_007818041.1;transl_table=11
Alistipes_shahii_WAL_8301_uid197175	15212674	139	2	0	5.50086	1	FALSE	FALSE	hypothetical protein;protein_id=YP_007817917.1;transl_table=11
Alistipes_shahii_WAL_8301_uid197175	15212063	1153	3	0	0.994734	1	FALSE	FALSE	Archaeal ATPase.;protein_id=YP_007817309.1;transl_table=11
Alistipes_shahii_WAL_8301_uid197175	15212794	562	118	1	80.9516	0.983193	FALSE	FALSE	transcription antitermination protein nusG;protein_id=YP_007818037.1;transl_table=11
Alistipes_shahii_WAL_8301_uid197175	15210467	2866	32	1	4.40203	0.939394	FALSE	FALSE	DNA topoisomerase IV subunit A;protein_id=YP_007815716.1;transl_table=11
Alistipes_shahii_WAL_8301_uid197175	15211666	478	79	3	65.5845	0.926829	TRUE	FALSE	SSU ribosomal protein S7P;protein_id=YP_007816913.1;transl_table=11
Alistipes_shahii_WAL_8301_uid197175	15210785	1204	4	0	1.27013	1	FALSE	FALSE	Arabinose efflux permease;protein_id=YP_007816034.1;transl_table=11
Alistipes_shahii_WAL_8301_uid197175	15210807	1201	2	7	2.86493	-0.555556	TRUE	TRUE	Membrane proteins related to metalloendopeptidases;protein_id=YP_007816056.1;transl_table=11
Alistipes_shahii_WAL_8301_uid197175	15212871	1633	6905	13	1619.61	0.996242	FALSE	FALSE	chaperonin GroL;protein_id=YP_007817323.1;transl_table=11
Alistipes_shahii_WAL_8301_uid197175	15212724	220	0	15	26.0666	-1	TRUE	TRUE	hypothetical protein;protein_id=YP_007817967.1;transl_table=11
Alistipes_shahii_WAL_8301_uid197175	15211594	637	3	0	1.80052	1	FALSE	FALSE	2-keto-4-pentenoate hydratase%2F2-oxohepta-3-ene-1%2C7-dioic acid hydratase %28catechol pathway%29;protein_id=YP_007816841.1;transl_table=11
Alistipes_shahii_WAL_8301_uid197175	15212455	1783	41	0	8.79119	1	FALSE	FALSE	arginyl-tRNA synthetase;protein_id=YP_007817701.1;transl_table=11
Alistipes_shahii_WAL_8301_uid197175	15211024	292	25	0	32.732	1	FALSE	FALSE	Bacterial nucleoid DNA-binding protein;protein_id=YP_007816272.1;transl_table=11
Alistipes_shahii_WAL_8301_uid197175	15212112	1894	6	1	1.41297	0.714286	FALSE	FALSE	NADH dehydrogenase subunit L;protein_id=YP_007817358.1;transl_table=11
Alistipes_shahii_WAL_8301_uid197175	15210320	1036	16	1	6.27342	0.882353	FALSE	FALSE	Predicted dehydrogenases and related proteins;protein_id=YP_007815569.1;transl_table=11
Alistipes_shahii_WAL_8301_uid197175	15210514	1417	11	0	2.96782	1	FALSE	FALSE	glutamate decarboxylase;protein_id=YP_007815763.1;transl_table=11
Alistipes_shahii_WAL_8301_uid197175	15211161	1387	24	0	6.6153	1	FALSE	FALSE	Predicted membrane protein;protein_id=YP_007816409.1;transl_table=11
Alistipes_shahii_WAL_8301_uid197175	15211829	1747	196	14	45.9559	0.866667	TRUE	FALSE	hypothetical protein;protein_id=YP_007817075.1;transl_table=11
Alistipes_shahii_WAL_8301_uid197175	15210421	1450	2	2	1.05465	0	TRUE	TRUE	Lipid A 3-O-deacylase %28PagL%29.;protein_id=YP_007815670.1;transl_table=11
Alistipes_shahii_WAL_8301_uid197175	15212364	1141	10	0	3.35065	1	FALSE	FALSE	Peroxiredoxin;protein_id=YP_007817610.1;transl_table=11
Alistipes_shahii_WAL_8301_uid197175	15212526	277	4	31	48.3063	-0.771429	TRUE	TRUE	hypothetical protein;protein_id=YP_007817772.1;transl_table=11
Alistipes_shahii_WAL_8301_uid197175	15212124	574	1	0	0.666044	1	FALSE	FALSE	hypothetical protein;protein_id=YP_007817370.1;transl_table=11
Alistipes_shahii_WAL_8301_uid197175	15212390	1078	16	0	5.67435	1	FALSE	FALSE	hypothetical protein;protein_id=YP_007817636.1;transl_table=11
Alistipes_shahii_WAL_8301_uid197175	15210898	1738	3	0	0.659913	1	FALSE	FALSE	acetolactate synthase%2C large subunit;protein_id=YP_007816146.1;transl_table=11
Alistipes_shahii_WAL_8301_uid197175	15212423	673	1	0	0.568068	1	FALSE	FALSE	hypothetical protein;protein_id=YP_007817669.1;transl_table=11
Alistipes_shahii_WAL_8301_uid197175	15212502	175	0	1	2.18463	-1	TRUE	FALSE	hypothetical protein;protein_id=YP_007817748.1;transl_table=11
Alistipes_shahii_WAL_8301_uid197175	15211581	1000	52	1	20.2624	0.962264	FALSE	FALSE	MoxR-like ATPases;protein_id=YP_007816828.1;transl_table=11
Alistipes_shahii_WAL_8301_uid197175	15211368	277	9	0	12.4216	1	FALSE	FALSE	Septum formation initiator.;protein_id=YP_007816615.1;transl_table=11
Alistipes_shahii_WAL_8301_uid197175	15211126	1132	6	0	2.02638	1	FALSE	FALSE	hypothetical protein;protein_id=YP_007816374.1;transl_table=11
Alistipes_shahii_WAL_8301_uid197175	15212219	1345	4	0	1.13698	1	FALSE	FALSE	Outer membrane protein;protein_id=YP_007817465.1;transl_table=11
Alistipes_shahii_WAL_8301_uid197175	15212480	172	0	2	4.44546	-1	TRUE	TRUE	hypothetical protein;protein_id=YP_007817726.1;transl_table=11
Alistipes_shahii_WAL_8301_uid197175	15211760	1648	65	0	15.079	1	FALSE	FALSE	SusD family.;protein_id=YP_007817007.1;transl_table=11
Alistipes_shahii_WAL_8301_uid197175	15210594	2716	12	0	1.68914	1	FALSE	FALSE	Fibronectin type III domain.;protein_id=YP_007815843.1;transl_table=11
Alistipes_shahii_WAL_8301_uid197175	15212499	745	0	2	1.02633	-1	TRUE	TRUE	hypothetical protein;protein_id=YP_007817745.1;transl_table=11
Alistipes_shahii_WAL_8301_uid197175	15210739	2080	8	0	1.47042	1	FALSE	FALSE	Outer membrane cobalamin receptor protein;protein_id=YP_007815988.1;transl_table=11
Alistipes_shahii_WAL_8301_uid197175	15212008	1249	8	0	2.44874	1	FALSE	FALSE	recF protein;protein_id=YP_007817254.1;transl_table=11
Alistipes_shahii_WAL_8301_uid197175	15211771	985	2	1	1.16439	0.333333	TRUE	FALSE	Fic%2FDOC family.;protein_id=YP_007817018.1;transl_table=11
Alistipes_shahii_WAL_8301_uid197175	15212468	1522	6	0	1.50713	1	FALSE	FALSE	%28R%29-citramalate synthase;protein_id=YP_007817714.1;transl_table=11
Alistipes_shahii_WAL_8301_uid197175	15211335	664	4	4	4.60614	0	TRUE	TRUE	electron transport complex%2C RnfABCDGE type%2C G subunit;protein_id=YP_007816582.1;transl_table=11
Alistipes_shahii_WAL_8301_uid197175	15210668	1897	72	0	14.5104	1	FALSE	FALSE	Thioredoxin.;protein_id=YP_007815917.1;transl_table=11
Alistipes_shahii_WAL_8301_uid197175	15212240	874	1	0	0.437425	1	FALSE	FALSE	Metal-dependent hydrolase;protein_id=YP_007817486.1;transl_table=11
Alistipes_shahii_WAL_8301_uid197175	15212140	967	3	0	1.18607	1	FALSE	FALSE	Fe2%2B-dicitrate sensor%2C membrane component;protein_id=YP_007817386.1;transl_table=11
Alistipes_shahii_WAL_8301_uid197175	15212503	883	2	0	0.865933	1	FALSE	FALSE	GTP-binding protein Era;protein_id=YP_007817749.1;transl_table=11
Alistipes_shahii_WAL_8301_uid197175	15210743	1069	1	0	0.357633	1	FALSE	FALSE	hypothetical protein;protein_id=YP_007815992.1;transl_table=11
Alistipes_shahii_WAL_8301_uid197175	15211759	3184	88	0	10.5663	1	FALSE	FALSE	Outer membrane receptor for ferrienterochelin and colicins;protein_id=YP_007817006.1;transl_table=11
Alistipes_shahii_WAL_8301_uid197175	15210816	1576	8	0	1.94066	1	FALSE	FALSE	hypothetical protein;protein_id=YP_007816064.1;transl_table=11
Alistipes_shahii_WAL_8301_uid197175	15212237	472	2	0	1.61996	1	FALSE	FALSE	pantetheine-phosphate adenylyltransferase%2C bacterial;protein_id=YP_007817483.1;transl_table=11
Alistipes_shahii_WAL_8301_uid197175	15210929	3226	3	0	0.355526	1	FALSE	FALSE	Outer membrane receptor proteins%2C mostly Fe transport;protein_id=YP_007816177.1;transl_table=11
Alistipes_shahii_WAL_8301_uid197175	15211572	2821	2	0	0.271045	1	FALSE	FALSE	Predicted Zn-dependent peptidases;protein_id=YP_007816819.1;transl_table=11
Alistipes_shahii_WAL_8301_uid197175	15210555	466	6	0	4.92244	1	FALSE	FALSE	hypothetical protein;protein_id=YP_007815804.1;transl_table=11
Alistipes_shahii_WAL_8301_uid197175	15210729	553	9	0	6.22203	1	FALSE	FALSE	hypothetical protein;protein_id=YP_007815978.1;transl_table=11
Alistipes_shahii_WAL_8301_uid197175	15210435	589	11	1	7.78899	0.833333	FALSE	FALSE	Outer membrane protein;protein_id=YP_007815684.1;transl_table=11
Alistipes_shahii_WAL_8301_uid197175	15211727	196	0	2	3.90112	-1	TRUE	TRUE	hypothetical protein;protein_id=YP_007816974.1;transl_table=11
Alistipes_shahii_WAL_8301_uid197175	15211344	1855	3	0	0.61829	1	FALSE	FALSE	N-acetyl-beta-hexosaminidase;protein_id=YP_007816591.1;transl_table=11
Alistipes_shahii_WAL_8301_uid197175	15211833	1129	35	1	12.1906	0.944444	FALSE	FALSE	galactokinase;protein_id=YP_007817079.1;transl_table=11
Alistipes_shahii_WAL_8301_uid197175	15210290	493	29	2	24.0397	0.870968	TRUE	FALSE	hypothetical protein;protein_id=YP_007815539.1;transl_table=11
Alistipes_shahii_WAL_8301_uid197175	15212013	355	7	0	7.5385	1	FALSE	FALSE	dihydroneopterin aldolase;protein_id=YP_007817259.1;transl_table=11
Alistipes_shahii_WAL_8301_uid197175	15210539	457	107	45	127.158	0.407895	TRUE	TRUE	hypothetical protein;protein_id=YP_007815788.1;transl_table=11
Alistipes_shahii_WAL_8301_uid197175	15210328	796	534	5	258.875	0.981447	FALSE	FALSE	Dehydrogenases with different specificities %28related to short-chain alcohol dehydrogenases%29;protein_id=YP_007815577.1;transl_table=11
Alistipes_shahii_WAL_8301_uid197175	15211401	1246	2	0	0.613659	1	FALSE	FALSE	Transcriptional regulator%2Fsugar kinase;protein_id=YP_007816648.1;transl_table=11
Alistipes_shahii_WAL_8301_uid197175	15212414	994	0	15	5.76926	-1	TRUE	TRUE	Nucleoside-diphosphate-sugar epimerases;protein_id=YP_007817660.1;transl_table=11
Alistipes_shahii_WAL_8301_uid197175	15210480	1492	11	0	2.81864	1	FALSE	FALSE	D-altronate dehydratase;protein_id=YP_007815729.1;transl_table=11
Alistipes_shahii_WAL_8301_uid197175	15210716	982	8	0	3.11454	1	FALSE	FALSE	Uncharacterized Fe-S center protein;protein_id=YP_007815965.1;transl_table=11
Alistipes_shahii_WAL_8301_uid197175	15210777	1024	35	0	13.0672	1	FALSE	FALSE	Lactate dehydrogenase and related dehydrogenases;protein_id=YP_007816026.1;transl_table=11
Alistipes_shahii_WAL_8301_uid197175	15211859	325	5	0	5.88168	1	FALSE	FALSE	3-dehydroquinate synthetase;protein_id=YP_007817105.1;transl_table=11
Alistipes_shahii_WAL_8301_uid197175	15210618	1246	38	0	11.6595	1	FALSE	FALSE	imidazolonepropionase;protein_id=YP_007815867.1;transl_table=11
Alistipes_shahii_WAL_8301_uid197175	15211814	514	2	8	7.43793	-0.6	TRUE	TRUE	Site-specific recombinases%2C DNA invertase Pin homologs;protein_id=YP_007817060.1;transl_table=11
Alistipes_shahii_WAL_8301_uid197175	15211164	838	2	0	0.912433	1	FALSE	FALSE	hypothetical protein;protein_id=YP_007816412.1;transl_table=11
Alistipes_shahii_WAL_8301_uid197175	15211197	1741	70	0	15.3714	1	FALSE	FALSE	hypothetical protein;protein_id=YP_007816445.1;transl_table=11
Alistipes_shahii_WAL_8301_uid197175	15211955	1042	6	0	2.2014	1	FALSE	FALSE	Arginase%2Fagmatinase%2Fformimionoglutamate hydrolase%2C arginase family;protein_id=YP_007817201.1;transl_table=11
Alistipes_shahii_WAL_8301_uid197175	15211326	1477	40	0	10.3537	1	FALSE	FALSE	GH3 auxin-responsive promoter.;protein_id=YP_007816573.1;transl_table=11
Alistipes_shahii_WAL_8301_uid197175	15211280	847	0	42	18.9575	-1	TRUE	TRUE	hypothetical protein;protein_id=YP_007816527.1;transl_table=11
Alistipes_shahii_WAL_8301_uid197175	15211429	1003	2	0	0.762332	1	FALSE	FALSE	Fe2%2B-dicitrate sensor%2C membrane component;protein_id=YP_007816676.1;transl_table=11
Alistipes_shahii_WAL_8301_uid197175	15212574	514	1	0	0.743793	1	FALSE	FALSE	hypothetical protein;protein_id=YP_007817817.1;transl_table=11
Alistipes_shahii_WAL_8301_uid197175	15211292	1249	61	1	18.9777	0.967742	FALSE	FALSE	3-oxoacyl-%5Bacyl-carrier-protein%5D synthase 2;protein_id=YP_007816539.1;transl_table=11
Alistipes_shahii_WAL_8301_uid197175	15211131	235	2	0	3.2537	1	FALSE	FALSE	hypothetical protein;protein_id=YP_007816379.1;transl_table=11
Alistipes_shahii_WAL_8301_uid197175	15211802	910	26	1	11.3432	0.925926	FALSE	FALSE	hypothetical protein;protein_id=YP_007817049.1;transl_table=11
Alistipes_shahii_WAL_8301_uid197175	15211346	2290	0	2	0.333895	-1	TRUE	TRUE	Beta-glucosidase-related glycosidases;protein_id=YP_007816593.1;transl_table=11
Alistipes_shahii_WAL_8301_uid197175	15212154	745	10	0	5.13167	1	FALSE	FALSE	ABC-type transport system involved in resistance to organic solvents%2C permease component;protein_id=YP_007817400.1;transl_table=11
Alistipes_shahii_WAL_8301_uid197175	15212377	1402	0	4	1.09075	-1	TRUE	TRUE	hypothetical protein;protein_id=YP_007817623.1;transl_table=11
Alistipes_shahii_WAL_8301_uid197175	15211408	1387	9	0	2.48074	1	FALSE	FALSE	hypothetical protein;protein_id=YP_007816655.1;transl_table=11
Alistipes_shahii_WAL_8301_uid197175	15212804	1543	2	0	0.49554	1	FALSE	FALSE	SusD family.;protein_id=YP_007818047.1;transl_table=11
Alistipes_shahii_WAL_8301_uid197175	15212461	406	1	0	0.941649	1	FALSE	FALSE	hypothetical protein;protein_id=YP_007817707.1;transl_table=11
Alistipes_shahii_WAL_8301_uid197175	15212071	1561	8	0	1.95931	1	FALSE	FALSE	L-aspartate oxidase;protein_id=YP_007817317.1;transl_table=11
Alistipes_shahii_WAL_8301_uid197175	15212464	778	2	6	3.9312	-0.5	TRUE	TRUE	hypothetical protein;protein_id=YP_007817710.1;transl_table=11
Alistipes_shahii_WAL_8301_uid197175	15212665	1390	120	2	33.5552	0.967213	FALSE	FALSE	asparaginyl-tRNA synthetase;protein_id=YP_007817908.1;transl_table=11
Alistipes_shahii_WAL_8301_uid197175	15210673	748	4	13	8.68885	-0.529412	TRUE	TRUE	TonB family C-terminal domain;protein_id=YP_007815922.1;transl_table=11
Alistipes_shahii_WAL_8301_uid197175	15211537	1711	177	2	39.9961	0.977654	FALSE	FALSE	exonuclease RecJ;protein_id=YP_007816784.1;transl_table=11
Alistipes_shahii_WAL_8301_uid197175	15210880	1231	48	0	14.9073	1	FALSE	FALSE	Transcriptional regulator%2Fsugar kinase;protein_id=YP_007816128.1;transl_table=11
Alistipes_shahii_WAL_8301_uid197175	15212230	592	3	0	1.93738	1	FALSE	FALSE	hypothetical protein;protein_id=YP_007817476.1;transl_table=11
Alistipes_shahii_WAL_8301_uid197175	15212211	127	0	1	3.01031	-1	TRUE	FALSE	hypothetical protein;protein_id=YP_007817457.1;transl_table=11
Alistipes_shahii_WAL_8301_uid197175	15211090	172	0	1	2.22273	-1	TRUE	FALSE	hypothetical protein;protein_id=YP_007816338.1;transl_table=11
Alistipes_shahii_WAL_8301_uid197175	15211632	991	23	0	8.87297	1	FALSE	FALSE	Geranylgeranyl pyrophosphate synthase;protein_id=YP_007816879.1;transl_table=11
Alistipes_shahii_WAL_8301_uid197175	15211543	1033	0	6	2.22058	-1	TRUE	TRUE	hypothetical protein;protein_id=YP_007816790.1;transl_table=11
Alistipes_shahii_WAL_8301_uid197175	15211604	1492	52	0	13.3245	1	FALSE	FALSE	DNA%2FRNA endonuclease G%2C NUC1;protein_id=YP_007816851.1;transl_table=11
Alistipes_shahii_WAL_8301_uid197175	15210800	229	12	0	20.0337	1	FALSE	FALSE	4Fe-4S binding domain.;protein_id=YP_007816049.1;transl_table=11
Alistipes_shahii_WAL_8301_uid197175	15212098	3271	8	2	1.16878	0.6	TRUE	FALSE	TonB-dependent Receptor Plug Domain.%2FTonB dependent receptor.;protein_id=YP_007817344.1;transl_table=11
Alistipes_shahii_WAL_8301_uid197175	15212632	892	6	0	2.57159	1	FALSE	FALSE	Transglutaminase-like superfamily.;protein_id=YP_007817875.1;transl_table=11
Alistipes_shahii_WAL_8301_uid197175	15212170	925	26	0	10.746	1	FALSE	FALSE	phosphate:acyl-%5Bacyl carrier protein%5D acyltransferase;protein_id=YP_007817416.1;transl_table=11
Alistipes_shahii_WAL_8301_uid197175	15212195	1075	0	2	0.711273	-1	TRUE	TRUE	hypothetical protein;protein_id=YP_007817441.1;transl_table=11
Alistipes_shahii_WAL_8301_uid197175	15211821	418	3	0	2.74385	1	FALSE	FALSE	Protein of unknown function %28DUF3408%29.;protein_id=YP_007817067.1;transl_table=11
Alistipes_shahii_WAL_8301_uid197175	15211992	508	14	0	10.5361	1	FALSE	FALSE	Outer membrane protein;protein_id=YP_007817238.1;transl_table=11
Alistipes_shahii_WAL_8301_uid197175	15210905	616	2	0	1.24126	1	FALSE	FALSE	Nitroreductase;protein_id=YP_007816153.1;transl_table=11
Alistipes_shahii_WAL_8301_uid197175	15211677	367	19	0	19.7926	1	FALSE	FALSE	LSU ribosomal protein L14P;protein_id=YP_007816924.1;transl_table=11
Alistipes_shahii_WAL_8301_uid197175	15210306	2086	16	0	2.93238	1	FALSE	FALSE	Subtilisin-like serine proteases;protein_id=YP_007815555.1;transl_table=11
Alistipes_shahii_WAL_8301_uid197175	15211290	703	5	0	2.71913	1	FALSE	FALSE	Peptidase E;protein_id=YP_007816537.1;transl_table=11
Alistipes_shahii_WAL_8301_uid197175	15212807	1660	30	0	6.90921	1	FALSE	FALSE	Acyl-coenzyme A synthetases%2FAMP-%28fatty%29 acid ligases;protein_id=YP_007818050.1;transl_table=11
Alistipes_shahii_WAL_8301_uid197175	15211945	703	13	0	7.06973	1	FALSE	FALSE	FOG: PKD repeat;protein_id=YP_007817191.1;transl_table=11
Alistipes_shahii_WAL_8301_uid197175	15211747	1486	200	1	51.7121	0.99005	FALSE	FALSE	prolyl-tRNA synthetase;protein_id=YP_007816994.1;transl_table=11
Alistipes_shahii_WAL_8301_uid197175	15210688	1180	11	0	3.5639	1	FALSE	FALSE	ABC-type multidrug transport system%2C permease component;protein_id=YP_007815937.1;transl_table=11
Alistipes_shahii_WAL_8301_uid197175	15212692	706	16	0	8.66424	1	FALSE	FALSE	orotidine-5%27-phosphate decarboxylase;protein_id=YP_007817935.1;transl_table=11
Alistipes_shahii_WAL_8301_uid197175	15211512	2269	8	0	1.34794	1	FALSE	FALSE	Predicted esterase of the alpha-beta hydrolase superfamily;protein_id=YP_007816759.1;transl_table=11
Alistipes_shahii_WAL_8301_uid197175	15211678	322	5	0	5.93648	1	FALSE	FALSE	LSU ribosomal protein L24P;protein_id=YP_007816925.1;transl_table=11
Alistipes_shahii_WAL_8301_uid197175	15212420	1504	0	1	0.254195	-1	TRUE	FALSE	hypothetical protein;protein_id=YP_007817666.1;transl_table=11
Alistipes_shahii_WAL_8301_uid197175	15212249	835	12	0	5.49427	1	FALSE	FALSE	Protein of unknown function %28DUF2764%29.;protein_id=YP_007817495.1;transl_table=11
Alistipes_shahii_WAL_8301_uid197175	15212588	901	6	1	2.97022	0.714286	FALSE	FALSE	Transcriptional regulator;protein_id=YP_007817831.1;transl_table=11
Alistipes_shahii_WAL_8301_uid197175	15212765	1375	3	5	2.22435	-0.25	TRUE	TRUE	hypothetical protein;protein_id=YP_007818008.1;transl_table=11
Alistipes_shahii_WAL_8301_uid197175	15210693	403	22	0	20.8705	1	FALSE	FALSE	hypothetical protein;protein_id=YP_007815942.1;transl_table=11
Alistipes_shahii_WAL_8301_uid197175	15211928	427	14	0	12.5347	1	FALSE	FALSE	hypothetical protein;protein_id=YP_007817174.1;transl_table=11
Alistipes_shahii_WAL_8301_uid197175	15212607	811	5	0	2.35703	1	FALSE	FALSE	N-acetylmuramic acid 6-phosphate etherase;protein_id=YP_007817850.1;transl_table=11
Alistipes_shahii_WAL_8301_uid197175	15211434	475	2	0	1.60972	1	FALSE	FALSE	hypothetical protein;protein_id=YP_007816681.1;transl_table=11
Alistipes_shahii_WAL_8301_uid197175	15212072	1213	3	0	0.94553	1	FALSE	FALSE	S-adenosylmethionine:tRNA-ribosyltransferase-isomerase %28queuine synthetase%29;protein_id=YP_007817318.1;transl_table=11
Alistipes_shahii_WAL_8301_uid197175	15212327	865	4	0	1.76791	1	FALSE	FALSE	Nitroreductase;protein_id=YP_007817573.1;transl_table=11
Alistipes_shahii_WAL_8301_uid197175	15212406	1498	4	0	1.02085	1	FALSE	FALSE	hypothetical protein;protein_id=YP_007817652.1;transl_table=11
Alistipes_shahii_WAL_8301_uid197175	15212777	982	65	1	25.6949	0.969697	FALSE	FALSE	6-phosphofructokinase;protein_id=YP_007818020.1;transl_table=11
Alistipes_shahii_WAL_8301_uid197175	15211279	316	0	28	33.8755	-1	TRUE	TRUE	Acetyltransferase %28GNAT%29 family.;protein_id=YP_007816526.1;transl_table=11
Alistipes_shahii_WAL_8301_uid197175	15211749	151	76	0	192.421	1	FALSE	FALSE	hypothetical protein;protein_id=YP_007816996.1;transl_table=11
Alistipes_shahii_WAL_8301_uid197175	15212621	3340	24	2	2.97606	0.846154	TRUE	FALSE	transcription-repair coupling factor %28mfd%29;protein_id=YP_007817864.1;transl_table=11
Alistipes_shahii_WAL_8301_uid197175	15211072	2230	1	6	1.20007	-0.714286	TRUE	TRUE	formate acetyltransferase 1;protein_id=YP_007816320.1;transl_table=11
Alistipes_shahii_WAL_8301_uid197175	15212776	1351	127	1	36.2218	0.984375	FALSE	FALSE	Putative stress-responsive transcriptional regulator;protein_id=YP_007818019.1;transl_table=11
Alistipes_shahii_WAL_8301_uid197175	15211927	439	35	0	30.4803	1	FALSE	FALSE	Deoxycytidylate deaminase;protein_id=YP_007817173.1;transl_table=11
Alistipes_shahii_WAL_8301_uid197175	15210893	2251	33	0	5.60471	1	FALSE	FALSE	hypothetical protein;protein_id=YP_007816141.1;transl_table=11
Alistipes_shahii_WAL_8301_uid197175	15212119	1024	4	2	2.24009	0.333333	TRUE	TRUE	Fe2%2B-dicitrate sensor%2C membrane component;protein_id=YP_007817365.1;transl_table=11
Alistipes_shahii_WAL_8301_uid197175	15210892	2578	28	0	4.15231	1	FALSE	FALSE	hypothetical protein;protein_id=YP_007816140.1;transl_table=11
Alistipes_shahii_WAL_8301_uid197175	15212108	1597	15	0	3.59088	1	FALSE	FALSE	NADH dehydrogenase subunit C %2FNADH dehydrogenase subunit D;protein_id=YP_007817354.1;transl_table=11
Alistipes_shahii_WAL_8301_uid197175	15211546	562	61	0	41.4962	1	FALSE	FALSE	Biopolymer transport protein ExbD%2FTolR.;protein_id=YP_007816793.1;transl_table=11
Alistipes_shahii_WAL_8301_uid197175	15212300	1945	6	0	1.17936	1	FALSE	FALSE	hypothetical protein;protein_id=YP_007817546.1;transl_table=11
Alistipes_shahii_WAL_8301_uid197175	15210336	622	14	0	8.60504	1	FALSE	FALSE	outer membrane transport energization protein ExbB %28TC 2.C.1.1.1%29;protein_id=YP_007815585.1;transl_table=11
Alistipes_shahii_WAL_8301_uid197175	15210681	943	12	0	4.86502	1	FALSE	FALSE	Bacterial capsule synthesis protein PGA_cap.;protein_id=YP_007815930.1;transl_table=11
Alistipes_shahii_WAL_8301_uid197175	15212543	865	10	0	4.41976	1	FALSE	FALSE	hypothetical protein;protein_id=YP_007817789.1;transl_table=11
Alistipes_shahii_WAL_8301_uid197175	15211838	577	3	1	2.65033	0.5	TRUE	FALSE	Predicted metal-dependent hydrolase;protein_id=YP_007817084.1;transl_table=11
Alistipes_shahii_WAL_8301_uid197175	15211330	763	46	0	23.0488	1	FALSE	FALSE	Zn-ribbon protein%2C possibly nucleic acid-binding;protein_id=YP_007816577.1;transl_table=11
Alistipes_shahii_WAL_8301_uid197175	15212384	1339	7	0	1.99863	1	FALSE	FALSE	hypothetical protein;protein_id=YP_007817630.1;transl_table=11
Alistipes_shahii_WAL_8301_uid197175	15210450	658	3	3	3.4861	0	TRUE	TRUE	Predicted DNA alkylation repair enzyme;protein_id=YP_007815699.1;transl_table=11
Alistipes_shahii_WAL_8301_uid197175	15211818	829	10	0	4.61169	1	FALSE	FALSE	Putative amidoligase enzyme.;protein_id=YP_007817064.1;transl_table=11
Alistipes_shahii_WAL_8301_uid197175	15210979	361	8	1	9.53126	0.777778	FALSE	FALSE	hypothetical protein;protein_id=YP_007816227.1;transl_table=11
Alistipes_shahii_WAL_8301_uid197175	15212033	424	1	0	0.901673	1	FALSE	FALSE	hypothetical protein;protein_id=YP_007817279.1;transl_table=11
Alistipes_shahii_WAL_8301_uid197175	15211285	1288	6	0	1.78094	1	FALSE	FALSE	hypothetical protein;protein_id=YP_007816532.1;transl_table=11
Alistipes_shahii_WAL_8301_uid197175	15212459	1822	4	0	0.839318	1	FALSE	FALSE	Beta-galactosidase%2Fbeta-glucuronidase;protein_id=YP_007817705.1;transl_table=11
Alistipes_shahii_WAL_8301_uid197175	15211281	472	22	0	17.8195	1	FALSE	FALSE	Superfamily II DNA helicase;protein_id=YP_007816528.1;transl_table=11
Alistipes_shahii_WAL_8301_uid197175	15211816	1027	11	2	4.83936	0.692308	TRUE	FALSE	Transposase and inactivated derivatives;protein_id=YP_007817062.1;transl_table=11
Alistipes_shahii_WAL_8301_uid197175	15211696	760	112	0	56.3403	1	FALSE	FALSE	triosephosphate isomerase;protein_id=YP_007816943.1;transl_table=11
Alistipes_shahii_WAL_8301_uid197175	15211441	1837	4	0	0.832465	1	FALSE	FALSE	Phosphoglycerol transferase and related proteins%2C alkaline phosphatase superfamily;protein_id=YP_007816688.1;transl_table=11
Alistipes_shahii_WAL_8301_uid197175	15210879	532	14	1	10.7794	0.866667	FALSE	FALSE	Acetyltransferases%2C including N-acetylases of ribosomal proteins;protein_id=YP_007816127.1;transl_table=11
Alistipes_shahii_WAL_8301_uid197175	15212603	1837	6	2	1.66493	0.5	TRUE	FALSE	hypothetical protein;protein_id=YP_007817846.1;transl_table=11
Alistipes_shahii_WAL_8301_uid197175	15211314	199	3	0	5.76346	1	FALSE	FALSE	hypothetical protein;protein_id=YP_007816561.1;transl_table=11
Alistipes_shahii_WAL_8301_uid197175	15211938	532	3	0	2.15588	1	FALSE	FALSE	hypothetical protein;protein_id=YP_007817184.1;transl_table=11
Alistipes_shahii_WAL_8301_uid197175	15212573	361	2	0	2.11806	1	FALSE	FALSE	L-aspartate 1-decarboxylase;protein_id=YP_007817816.1;transl_table=11
Alistipes_shahii_WAL_8301_uid197175	15212244	1345	11	1	3.41094	0.833333	FALSE	FALSE	tRNA%28Ile%29-lysidine synthetase%2C N-terminal domain%2FtRNA%28Ile%29-lysidine synthetase%2C C-terminal domain;protein_id=YP_007817490.1;transl_table=11
Alistipes_shahii_WAL_8301_uid197175	15210561	808	101	0	47.7887	1	FALSE	FALSE	translation elongation factor Ts;protein_id=YP_007815810.1;transl_table=11
Alistipes_shahii_WAL_8301_uid197175	15212677	1468	26	0	6.77115	1	FALSE	FALSE	hypothetical protein;protein_id=YP_007817920.1;transl_table=11
Alistipes_shahii_WAL_8301_uid197175	15212853	385	7	0	6.95108	1	FALSE	FALSE	FOG: CheY-like receiver;protein_id=YP_007816552.1;transl_table=11
Alistipes_shahii_WAL_8301_uid197175	15212069	715	124	0	66.3026	1	FALSE	FALSE	Pirin-related protein;protein_id=YP_007817315.1;transl_table=11
Alistipes_shahii_WAL_8301_uid197175	15211396	724	3	5	4.22441	-0.25	TRUE	TRUE	Predicted Zn-dependent hydrolases of the beta-lactamase fold;protein_id=YP_007816643.1;transl_table=11
Alistipes_shahii_WAL_8301_uid197175	15212118	538	1	0	0.710612	1	FALSE	FALSE	RNA polymerase sigma factor%2C sigma-70 family%2FRNA polymerase sigma-70 factor%2C Bacteroides expansion family 1;protein_id=YP_007817364.1;transl_table=11
Alistipes_shahii_WAL_8301_uid197175	15211233	1300	28	0	8.23436	1	FALSE	FALSE	Beta-galactosidase%2Fbeta-glucuronidase;protein_id=YP_007816480.1;transl_table=11
Alistipes_shahii_WAL_8301_uid197175	15212314	967	6	0	2.37214	1	FALSE	FALSE	hypothetical protein;protein_id=YP_007817560.1;transl_table=11
Alistipes_shahii_WAL_8301_uid197175	15210630	637	78	0	46.8134	1	FALSE	FALSE	hypothetical protein;protein_id=YP_007815879.1;transl_table=11
Alistipes_shahii_WAL_8301_uid197175	15211597	670	8	0	4.56489	1	FALSE	FALSE	Zn-dependent hydrolases%2C including glyoxylases;protein_id=YP_007816844.1;transl_table=11
Alistipes_shahii_WAL_8301_uid197175	15212731	2089	12	0	2.19613	1	FALSE	FALSE	DNA topoisomerase III%2C bacteria and conjugative plasmid;protein_id=YP_007817974.1;transl_table=11
Alistipes_shahii_WAL_8301_uid197175	15211460	1147	10	0	3.33313	1	FALSE	FALSE	hypothetical protein;protein_id=YP_007816707.1;transl_table=11
Alistipes_shahii_WAL_8301_uid197175	15212524	1015	15	0	5.64989	1	FALSE	FALSE	Predicted periplasmic solute-binding protein;protein_id=YP_007817770.1;transl_table=11
Alistipes_shahii_WAL_8301_uid197175	15210812	2062	4	0	0.741628	1	FALSE	FALSE	N-acetyl-beta-hexosaminidase;protein_id=YP_007816061.1;transl_table=11
Alistipes_shahii_WAL_8301_uid197175	15210888	2953	24	0	3.10715	1	FALSE	FALSE	Lyase%2C catalytic.%2FPolysaccharide lyase family 8%2C super-sandwich domain.%2FLyase%2C N terminal.;protein_id=YP_007816136.1;transl_table=11
Alistipes_shahii_WAL_8301_uid197175	15212251	610	6	0	3.76042	1	FALSE	FALSE	H%28%2B%29-transporting ATP synthase%2C vacuolar type%2C subunit D;protein_id=YP_007817497.1;transl_table=11
Alistipes_shahii_WAL_8301_uid197175	15212405	910	3	0	1.26036	1	FALSE	FALSE	hypothetical protein;protein_id=YP_007817651.1;transl_table=11
Alistipes_shahii_WAL_8301_uid197175	15210348	2038	17	4	3.9394	0.619048	TRUE	TRUE	1%2C4-alpha-glucan branching enzyme;protein_id=YP_007815597.1;transl_table=11
Alistipes_shahii_WAL_8301_uid197175	15212122	1765	6	2	1.73285	0.5	TRUE	FALSE	hypothetical protein;protein_id=YP_007817368.1;transl_table=11
Alistipes_shahii_WAL_8301_uid197175	15211297	304	8	0	10.0608	1	FALSE	FALSE	hypothetical protein;protein_id=YP_007816544.1;transl_table=11
Alistipes_shahii_WAL_8301_uid197175	15212868	1219	19	2	6.58614	0.809524	TRUE	FALSE	nucleoside transporter;protein_id=YP_007817572.1;transl_table=11
Alistipes_shahii_WAL_8301_uid197175	15211405	2761	14	0	1.93855	1	FALSE	FALSE	TonB-dependent Receptor Plug Domain.%2FTonB dependent receptor.;protein_id=YP_007816652.1;transl_table=11
Alistipes_shahii_WAL_8301_uid197175	15211949	1096	180	1	63.1369	0.98895	FALSE	FALSE	hypothetical protein;protein_id=YP_007817195.1;transl_table=11
Alistipes_shahii_WAL_8301_uid197175	15211746	1687	356	2	81.1303	0.988827	FALSE	FALSE	Long-chain fatty acid transport protein;protein_id=YP_007816993.1;transl_table=11
Alistipes_shahii_WAL_8301_uid197175	15212768	535	2	0	1.42919	1	FALSE	FALSE	5%2C10-methenyltetrahydrofolate synthetase;protein_id=YP_007818011.1;transl_table=11
Alistipes_shahii_WAL_8301_uid197175	15212589	1132	4	0	1.35092	1	FALSE	FALSE	tryptophanyl-tRNA synthetase;protein_id=YP_007817832.1;transl_table=11
Alistipes_shahii_WAL_8301_uid197175	15211548	754	141	1	71.9999	0.985915	FALSE	FALSE	Biopolymer transport proteins;protein_id=YP_007816795.1;transl_table=11
Alistipes_shahii_WAL_8301_uid197175	15211337	580	0	24	15.8197	-1	TRUE	TRUE	electron transport complex%2C RnfABCDGE type%2C A subunit;protein_id=YP_007816584.1;transl_table=11
Alistipes_shahii_WAL_8301_uid197175	15212783	925	5	0	2.06654	1	FALSE	FALSE	Arylsulfatase A and related enzymes;protein_id=YP_007818026.1;transl_table=11
Alistipes_shahii_WAL_8301_uid197175	15210804	565	6	0	4.05992	1	FALSE	FALSE	guanylate kinase;protein_id=YP_007816053.1;transl_table=11
Alistipes_shahii_WAL_8301_uid197175	15212732	1570	0	4	0.974037	-1	TRUE	TRUE	hypothetical protein;protein_id=YP_007817975.1;transl_table=11
Alistipes_shahii_WAL_8301_uid197175	15210343	781	3	0	1.46854	1	FALSE	FALSE	Metal-dependent hydrolases of the beta-lactamase superfamily I;protein_id=YP_007815592.1;transl_table=11
Alistipes_shahii_WAL_8301_uid197175	15211946	922	10	0	4.14652	1	FALSE	FALSE	Metal-dependent hydrolase;protein_id=YP_007817192.1;transl_table=11
Alistipes_shahii_WAL_8301_uid197175	15211011	184	0	13	27.011	-1	TRUE	TRUE	hypothetical protein;protein_id=YP_007816259.1;transl_table=11
Alistipes_shahii_WAL_8301_uid197175	15211652	1132	10	0	3.37729	1	FALSE	FALSE	Ornithine%2Facetylornithine aminotransferase;protein_id=YP_007816899.1;transl_table=11
Alistipes_shahii_WAL_8301_uid197175	15212636	328	0	3	3.49673	-1	TRUE	TRUE	hypothetical protein;protein_id=YP_007817879.1;transl_table=11
Alistipes_shahii_WAL_8301_uid197175	15210427	1663	11	4	3.44837	0.466667	TRUE	TRUE	hypothetical protein;protein_id=YP_007815676.1;transl_table=11
Alistipes_shahii_WAL_8301_uid197175	15210616	2041	58	0	10.8643	1	FALSE	FALSE	Urocanate hydratase;protein_id=YP_007815865.1;transl_table=11
Alistipes_shahii_WAL_8301_uid197175	15210698	907	1	0	0.42151	1	FALSE	FALSE	EamA-like transporter family.;protein_id=YP_007815947.1;transl_table=11
Alistipes_shahii_WAL_8301_uid197175	15210708	1483	6	0	1.54677	1	FALSE	FALSE	hypothetical protein;protein_id=YP_007815957.1;transl_table=11
Alistipes_shahii_WAL_8301_uid197175	15211626	1012	35	0	13.2222	1	FALSE	FALSE	S-adenosylmethionine:tRNA ribosyltransferase-isomerase;protein_id=YP_007816873.1;transl_table=11
Alistipes_shahii_WAL_8301_uid197175	15210664	769	60	0	29.8291	1	FALSE	FALSE	DNA polymerase III%2C epsilon subunit and related 3%27-5%27 exonucleases;protein_id=YP_007815913.1;transl_table=11
Alistipes_shahii_WAL_8301_uid197175	15211792	1834	2	0	0.416913	1	FALSE	FALSE	hypothetical protein;protein_id=YP_007817039.1;transl_table=11
Alistipes_shahii_WAL_8301_uid197175	15211321	262	65	0	94.8478	1	FALSE	FALSE	LSU ribosomal protein L27P;protein_id=YP_007816568.1;transl_table=11
Alistipes_shahii_WAL_8301_uid197175	15211311	796	23	0	11.0466	1	FALSE	FALSE	ABC-type %28unclassified%29 transport system%2C ATPase component;protein_id=YP_007816558.1;transl_table=11
Alistipes_shahii_WAL_8301_uid197175	15211102	529	2	0	1.4454	1	FALSE	FALSE	Transcriptional regulator containing an amidase domain and an AraC-type DNA-binding HTH domain;protein_id=YP_007816350.1;transl_table=11
Alistipes_shahii_WAL_8301_uid197175	15211113	1195	4	8	3.83909	-0.333333	TRUE	TRUE	Ornithine%2Facetylornithine aminotransferase;protein_id=YP_007816361.1;transl_table=11
Alistipes_shahii_WAL_8301_uid197175	15212078	916	38	0	15.86	1	FALSE	FALSE	Permeases of the drug%2Fmetabolite transporter %28DMT%29 superfamily;protein_id=YP_007817324.1;transl_table=11
Alistipes_shahii_WAL_8301_uid197175	15211803	967	14	2	6.3257	0.75	TRUE	FALSE	Fe2%2B-dicitrate sensor%2C membrane component;protein_id=YP_007817050.1;transl_table=11
Alistipes_shahii_WAL_8301_uid197175	15211496	1264	14	0	4.23444	1	FALSE	FALSE	phosphoglycerate kinase;protein_id=YP_007816743.1;transl_table=11
Alistipes_shahii_WAL_8301_uid197175	15211022	421	0	1	0.908099	-1	TRUE	FALSE	hypothetical protein;protein_id=YP_007816270.1;transl_table=11
Alistipes_shahii_WAL_8301_uid197175	15210765	1669	2	10	2.74878	-0.666667	TRUE	TRUE	PAS%2FPAC sensor signal transduction histidine kinase;protein_id=YP_007816014.1;transl_table=11
Alistipes_shahii_WAL_8301_uid197175	15211872	625	7	0	4.28187	1	FALSE	FALSE	hypothetical protein;protein_id=YP_007817118.1;transl_table=11
Alistipes_shahii_WAL_8301_uid197175	15211860	634	13	1	8.44216	0.857143	FALSE	FALSE	hypothetical protein;protein_id=YP_007817106.1;transl_table=11
Alistipes_shahii_WAL_8301_uid197175	15212341	475	2	0	1.60972	1	FALSE	FALSE	hypothetical protein;protein_id=YP_007817587.1;transl_table=11
Alistipes_shahii_WAL_8301_uid197175	15212261	1312	53	2	16.0267	0.927273	FALSE	FALSE	methionine adenosyltransferase;protein_id=YP_007817507.1;transl_table=11
Alistipes_shahii_WAL_8301_uid197175	15212781	493	8	0	6.2038	1	FALSE	FALSE	Thiol:disulfide interchange protein;protein_id=YP_007818024.1;transl_table=11
Alistipes_shahii_WAL_8301_uid197175	15212737	1237	3	42	13.9078	-0.866667	TRUE	TRUE	Site-specific recombinase XerD;protein_id=YP_007817980.1;transl_table=11
Alistipes_shahii_WAL_8301_uid197175	15211679	505	41	1	31.796	0.952381	FALSE	FALSE	LSU ribosomal protein L5P;protein_id=YP_007816926.1;transl_table=11
Alistipes_shahii_WAL_8301_uid197175	15211187	1447	70	0	18.4946	1	FALSE	FALSE	Iron-regulated ABC transporter membrane component SufB;protein_id=YP_007816435.1;transl_table=11
Alistipes_shahii_WAL_8301_uid197175	15211837	1426	20	4	6.43438	0.666667	TRUE	TRUE	Sugar phosphate permease;protein_id=YP_007817083.1;transl_table=11
Alistipes_shahii_WAL_8301_uid197175	15211793	1372	2	0	0.557302	1	FALSE	FALSE	hypothetical protein;protein_id=YP_007817040.1;transl_table=11
Alistipes_shahii_WAL_8301_uid197175	15211306	1732	2	0	0.441466	1	FALSE	FALSE	Membrane proteins related to metalloendopeptidases;protein_id=YP_007816553.1;transl_table=11
Alistipes_shahii_WAL_8301_uid197175	15212751	211	2	0	3.62379	1	FALSE	FALSE	Helix-turn-helix.;protein_id=YP_007817994.1;transl_table=11
Alistipes_shahii_WAL_8301_uid197175	15211852	598	56	0	35.8016	1	FALSE	FALSE	riboflavin synthase%2C alpha subunit;protein_id=YP_007817098.1;transl_table=11
Alistipes_shahii_WAL_8301_uid197175	15210326	1033	20	0	7.40193	1	FALSE	FALSE	Pyruvate:ferredoxin oxidoreductase and related 2-oxoacid:ferredoxin oxidoreductases%2C beta subunit;protein_id=YP_007815575.1;transl_table=11
Alistipes_shahii_WAL_8301_uid197175	15211059	1021	18	0	6.74003	1	FALSE	FALSE	Transcriptional regulators;protein_id=YP_007816307.1;transl_table=11
Alistipes_shahii_WAL_8301_uid197175	15212212	1297	14	1	4.42147	0.866667	FALSE	FALSE	Acetyl-CoA hydrolase;protein_id=YP_007817458.1;transl_table=11
Alistipes_shahii_WAL_8301_uid197175	15211926	3295	384	7	45.3666	0.964194	FALSE	FALSE	protein translocase subunit secA;protein_id=YP_007817172.1;transl_table=11
Alistipes_shahii_WAL_8301_uid197175	15212715	592	8	0	5.16634	1	FALSE	FALSE	hypothetical protein;protein_id=YP_007817958.1;transl_table=11
Alistipes_shahii_WAL_8301_uid197175	15210536	238	1	0	1.60634	1	FALSE	FALSE	Protein of unknown function %28DUF3408%29.;protein_id=YP_007815785.1;transl_table=11
Alistipes_shahii_WAL_8301_uid197175	15211304	313	20	0	24.4287	1	FALSE	FALSE	hypothetical protein;protein_id=YP_007816551.1;transl_table=11
Alistipes_shahii_WAL_8301_uid197175	15212015	2599	2552	7	376.426	0.994529	FALSE	FALSE	ATP-dependent chaperone ClpB;protein_id=YP_007817261.1;transl_table=11
Alistipes_shahii_WAL_8301_uid197175	15212844	538	12	0	8.52735	1	FALSE	FALSE	N6-adenine-specific methylase;protein_id=YP_007815878.1;transl_table=11
Alistipes_shahii_WAL_8301_uid197175	15212287	958	11	0	4.38977	1	FALSE	FALSE	Sugar kinases%2C ribokinase family;protein_id=YP_007817533.1;transl_table=11
Alistipes_shahii_WAL_8301_uid197175	15211786	904	24	0	10.1498	1	FALSE	FALSE	Site-specific recombinase XerD;protein_id=YP_007817033.1;transl_table=11
Alistipes_shahii_WAL_8301_uid197175	15210818	871	1	2	1.31679	-0.333333	TRUE	TRUE	Fe2%2B-dicitrate sensor%2C membrane component;protein_id=YP_007816066.1;transl_table=11
Alistipes_shahii_WAL_8301_uid197175	15212001	1615	63	0	14.9136	1	FALSE	FALSE	fumarase;protein_id=YP_007817247.1;transl_table=11
Alistipes_shahii_WAL_8301_uid197175	15212815	3334	6	0	0.688019	1	FALSE	FALSE	Secretin and TonB N terminus short domain.%2FTonB-dependent Receptor Plug Domain.;protein_id=YP_007818058.1;transl_table=11
Alistipes_shahii_WAL_8301_uid197175	15212434	595	2	0	1.28507	1	FALSE	FALSE	Transcriptional regulator containing an amidase domain and an AraC-type DNA-binding HTH domain;protein_id=YP_007817680.1;transl_table=11
Alistipes_shahii_WAL_8301_uid197175	15210552	562	5	0	3.40133	1	FALSE	FALSE	hypothetical protein;protein_id=YP_007815801.1;transl_table=11
Alistipes_shahii_WAL_8301_uid197175	15211351	838	9	0	4.10595	1	FALSE	FALSE	Metal-dependent hydrolase;protein_id=YP_007816598.1;transl_table=11
Alistipes_shahii_WAL_8301_uid197175	15212775	796	42	0	20.1721	1	FALSE	FALSE	Protein of unknown function %28DUF2807%29.;protein_id=YP_007818018.1;transl_table=11
Alistipes_shahii_WAL_8301_uid197175	15212513	715	2	0	1.0694	1	FALSE	FALSE	hypothetical protein;protein_id=YP_007817759.1;transl_table=11
Alistipes_shahii_WAL_8301_uid197175	15212092	1099	5	0	1.73935	1	FALSE	FALSE	hypothetical protein;protein_id=YP_007817338.1;transl_table=11
Alistipes_shahii_WAL_8301_uid197175	15211619	85	2	1	13.4933	0.333333	TRUE	FALSE	hypothetical protein;protein_id=YP_007816866.1;transl_table=11
Alistipes_shahii_WAL_8301_uid197175	15211848	496	4	0	3.08314	1	FALSE	FALSE	GtrA-like protein.;protein_id=YP_007817094.1;transl_table=11
Alistipes_shahii_WAL_8301_uid197175	15211640	382	17	0	17.0138	1	FALSE	FALSE	LSU ribosomal protein L19P;protein_id=YP_007816887.1;transl_table=11
Alistipes_shahii_WAL_8301_uid197175	15212770	1948	152	3	30.4199	0.96129	FALSE	FALSE	succinate dehydrogenase subunit A;protein_id=YP_007818013.1;transl_table=11
Alistipes_shahii_WAL_8301_uid197175	15210297	1309	6	9	4.38093	-0.2	TRUE	TRUE	Glycosidases;protein_id=YP_007815546.1;transl_table=11
Alistipes_shahii_WAL_8301_uid197175	15211097	2011	62	1	11.9769	0.968254	FALSE	FALSE	Glycogen debranching enzyme;protein_id=YP_007816345.1;transl_table=11
Alistipes_shahii_WAL_8301_uid197175	15211756	589	0	1	0.649082	-1	TRUE	FALSE	hypothetical protein;protein_id=YP_007817003.1;transl_table=11
Alistipes_shahii_WAL_8301_uid197175	15212656	1255	6	0	1.82777	1	FALSE	FALSE	UDP-N-acetylmuramoyl-tripeptide--D-alanyl-D-alanine ligase;protein_id=YP_007817899.1;transl_table=11
Alistipes_shahii_WAL_8301_uid197175	15210808	1219	4	3	2.19538	0.142857	TRUE	TRUE	hypothetical protein;protein_id=YP_007816057.1;transl_table=11
Alistipes_shahii_WAL_8301_uid197175	15212426	628	13	0	7.91405	1	FALSE	FALSE	hypothetical protein;protein_id=YP_007817672.1;transl_table=11
Alistipes_shahii_WAL_8301_uid197175	15212597	1204	9	0	2.8578	1	FALSE	FALSE	Peroxiredoxin;protein_id=YP_007817840.1;transl_table=11
Alistipes_shahii_WAL_8301_uid197175	15212215	706	4	0	2.16606	1	FALSE	FALSE	Transcriptional regulators;protein_id=YP_007817461.1;transl_table=11
Alistipes_shahii_WAL_8301_uid197175	15212296	1273	15	2	5.10547	0.764706	TRUE	FALSE	seryl-tRNA synthetase;protein_id=YP_007817542.1;transl_table=11
Alistipes_shahii_WAL_8301_uid197175	15211680	283	27	0	36.4748	1	FALSE	FALSE	SSU ribosomal protein S14P;protein_id=YP_007816927.1;transl_table=11
Alistipes_shahii_WAL_8301_uid197175	15212693	913	4	0	1.67496	1	FALSE	FALSE	dihydroorotate oxidase B%2C catalytic subunit;protein_id=YP_007817936.1;transl_table=11
Alistipes_shahii_WAL_8301_uid197175	15211166	1105	2	0	0.691963	1	FALSE	FALSE	hypothetical protein;protein_id=YP_007816414.1;transl_table=11
Alistipes_shahii_WAL_8301_uid197175	15212728	2320	149	7	25.707	0.910256	TRUE	FALSE	Signal transduction histidine kinase;protein_id=YP_007817971.1;transl_table=11
Alistipes_shahii_WAL_8301_uid197175	15210415	937	4	0	1.63206	1	FALSE	FALSE	glucokinase;protein_id=YP_007815664.1;transl_table=11
Alistipes_shahii_WAL_8301_uid197175	15211328	613	4	0	2.49468	1	FALSE	FALSE	Predicted transcriptional regulators;protein_id=YP_007816575.1;transl_table=11
Alistipes_shahii_WAL_8301_uid197175	15210489	856	7	0	3.12636	1	FALSE	FALSE	dihydrodipicolinate synthase;protein_id=YP_007815738.1;transl_table=11
Alistipes_shahii_WAL_8301_uid197175	15210712	772	5	0	2.4761	1	FALSE	FALSE	S1%2FP1 Nuclease.;protein_id=YP_007815961.1;transl_table=11
Alistipes_shahii_WAL_8301_uid197175	15211106	274	12	0	16.7435	1	FALSE	FALSE	SSU ribosomal protein S15P;protein_id=YP_007816354.1;transl_table=11
Alistipes_shahii_WAL_8301_uid197175	15212258	670	10	1	6.27672	0.818182	FALSE	FALSE	ATP-dependent Clp protease proteolytic subunit ClpP;protein_id=YP_007817504.1;transl_table=11
Alistipes_shahii_WAL_8301_uid197175	15211415	1099	0	4	1.39148	-1	TRUE	TRUE	Lysophospholipase L1 and related esterases;protein_id=YP_007816662.1;transl_table=11
Alistipes_shahii_WAL_8301_uid197175	15212610	2158	66	1	11.8697	0.970149	FALSE	FALSE	L-glutamine synthetase;protein_id=YP_007817853.1;transl_table=11
Alistipes_shahii_WAL_8301_uid197175	15211823	568	3	0	2.01924	1	FALSE	FALSE	Predicted metal-binding protein;protein_id=YP_007817069.1;transl_table=11
Alistipes_shahii_WAL_8301_uid197175	15211775	760	8	0	4.02431	1	FALSE	FALSE	hypothetical protein;protein_id=YP_007817022.1;transl_table=11
Alistipes_shahii_WAL_8301_uid197175	15212232	1000	0	4	1.52924	-1	TRUE	TRUE	Site-specific recombinase XerD;protein_id=YP_007817478.1;transl_table=11
Alistipes_shahii_WAL_8301_uid197175	15210790	1408	14	0	3.80137	1	FALSE	FALSE	Trk-type K%2B transport systems%2C membrane components;protein_id=YP_007816039.1;transl_table=11
Alistipes_shahii_WAL_8301_uid197175	15211148	634	7	0	4.22108	1	FALSE	FALSE	Domain of Unknown Function %28DUF1080%29.;protein_id=YP_007816396.1;transl_table=11
Alistipes_shahii_WAL_8301_uid197175	15211663	1087	38	1	13.7167	0.948718	FALSE	FALSE	bacterial peptide chain release factor 1 %28bRF-1%29;protein_id=YP_007816910.1;transl_table=11
Alistipes_shahii_WAL_8301_uid197175	15211962	1201	14	0	4.45656	1	FALSE	FALSE	Glycosyltransferase;protein_id=YP_007817208.1;transl_table=11
Alistipes_shahii_WAL_8301_uid197175	15210473	448	5	0	4.26685	1	FALSE	FALSE	hypothetical protein;protein_id=YP_007815722.1;transl_table=11
Alistipes_shahii_WAL_8301_uid197175	15212645	1198	2	0	0.638246	1	FALSE	FALSE	Fe2%2B-dicitrate sensor%2C membrane component;protein_id=YP_007817888.1;transl_table=11
Alistipes_shahii_WAL_8301_uid197175	15210432	2314	23	3	4.29561	0.769231	TRUE	FALSE	Beta-glucosidase-related glycosidases;protein_id=YP_007815681.1;transl_table=11
Alistipes_shahii_WAL_8301_uid197175	15211420	1291	4	0	1.18454	1	FALSE	FALSE	folylpolyglutamate synthase%2Fdihydrofolate synthase;protein_id=YP_007816667.1;transl_table=11
Alistipes_shahii_WAL_8301_uid197175	15211977	1444	4	2	1.58854	0.333333	TRUE	TRUE	rod shape-determining protein RodA;protein_id=YP_007817223.1;transl_table=11
Alistipes_shahii_WAL_8301_uid197175	15210583	1678	6	0	1.36702	1	FALSE	FALSE	hypothetical protein;protein_id=YP_007815832.1;transl_table=11
Alistipes_shahii_WAL_8301_uid197175	15211190	1222	41	0	12.8271	1	FALSE	FALSE	cysteine desulfurase;protein_id=YP_007816438.1;transl_table=11
Alistipes_shahii_WAL_8301_uid197175	15212175	460	8	0	6.64886	1	FALSE	FALSE	Predicted membrane protein;protein_id=YP_007817421.1;transl_table=11
Alistipes_shahii_WAL_8301_uid197175	15212491	2389	0	2	0.320058	-1	TRUE	TRUE	ribonucleoside-triphosphate reductase class III catalytic subunit;protein_id=YP_007817737.1;transl_table=11
Alistipes_shahii_WAL_8301_uid197175	15211111	1639	6	2	1.86606	0.5	TRUE	FALSE	C-terminal peptidase %28prc%29;protein_id=YP_007816359.1;transl_table=11
Alistipes_shahii_WAL_8301_uid197175	15211224	2095	16	0	2.91979	1	FALSE	FALSE	transporter%2C CPA2 family %282.A.37%29;protein_id=YP_007816471.1;transl_table=11
Alistipes_shahii_WAL_8301_uid197175	15211366	544	19	1	14.0555	0.9	FALSE	FALSE	hypoxanthine phosphoribosyltransferase;protein_id=YP_007816613.1;transl_table=11
Alistipes_shahii_WAL_8301_uid197175	15212476	544	0	1	0.702775	-1	TRUE	FALSE	hypothetical protein;protein_id=YP_007817722.1;transl_table=11
Alistipes_shahii_WAL_8301_uid197175	15210304	2605	0	2	0.29352	-1	TRUE	TRUE	4-alpha-glucanotransferase;protein_id=YP_007815553.1;transl_table=11
Alistipes_shahii_WAL_8301_uid197175	15211530	979	12	0	4.68612	1	FALSE	FALSE	Predicted dehydrogenases and related proteins;protein_id=YP_007816777.1;transl_table=11
Alistipes_shahii_WAL_8301_uid197175	15212208	1471	0	1	0.259898	-1	TRUE	FALSE	Small-conductance mechanosensitive channel;protein_id=YP_007817454.1;transl_table=11
Alistipes_shahii_WAL_8301_uid197175	15212846	1192	49	0	15.7157	1	FALSE	FALSE	carboxynorspermidine dehydrogenase;protein_id=YP_007815861.1;transl_table=11
Alistipes_shahii_WAL_8301_uid197175	15212024	421	1	0	0.908099	1	FALSE	FALSE	hypothetical protein;protein_id=YP_007817270.1;transl_table=11
Alistipes_shahii_WAL_8301_uid197175	15211633	1288	26	0	7.71743	1	FALSE	FALSE	Fucose permease;protein_id=YP_007816880.1;transl_table=11
Alistipes_shahii_WAL_8301_uid197175	15210799	1096	150	1	52.6722	0.986755	FALSE	FALSE	Pyruvate:ferredoxin oxidoreductase and related 2-oxoacid:ferredoxin oxidoreductases%2C alpha subunit;protein_id=YP_007816048.1;transl_table=11
Alistipes_shahii_WAL_8301_uid197175	15211383	1948	28	0	5.49521	1	FALSE	FALSE	membrane protein insertase%2C YidC%2FOxa1 family%2C C-terminal domain;protein_id=YP_007816630.1;transl_table=11
Alistipes_shahii_WAL_8301_uid197175	15211701	1588	26	1	6.50022	0.925926	FALSE	FALSE	hypothetical protein;protein_id=YP_007816948.1;transl_table=11
Alistipes_shahii_WAL_8301_uid197175	15211074	1156	3	1	1.32287	0.5	TRUE	FALSE	hypothetical protein;protein_id=YP_007816322.1;transl_table=11
Alistipes_shahii_WAL_8301_uid197175	15211573	1999	8	4	2.295	0.333333	TRUE	TRUE	Glycoside hydrolase 97.;protein_id=YP_007816820.1;transl_table=11
Alistipes_shahii_WAL_8301_uid197175	15211905	1954	2	1	0.586964	0.333333	TRUE	FALSE	hypothetical protein;protein_id=YP_007817151.1;transl_table=11
Alistipes_shahii_WAL_8301_uid197175	15211229	1702	20	0	4.49247	1	FALSE	FALSE	Long-chain acyl-CoA synthetases %28AMP-forming%29;protein_id=YP_007816476.1;transl_table=11
Alistipes_shahii_WAL_8301_uid197175	15211453	1279	4	0	1.19565	1	FALSE	FALSE	Predicted membrane protein;protein_id=YP_007816700.1;transl_table=11
Alistipes_shahii_WAL_8301_uid197175	15212297	2266	13	0	2.1933	1	FALSE	FALSE	hypothetical protein;protein_id=YP_007817543.1;transl_table=11
Alistipes_shahii_WAL_8301_uid197175	15210771	1354	107	0	30.212	1	FALSE	FALSE	Na%2B-driven multidrug efflux pump;protein_id=YP_007816020.1;transl_table=11
Alistipes_shahii_WAL_8301_uid197175	15211647	556	76	0	52.2581	1	FALSE	FALSE	translation elongation factor P %28EF-P%29;protein_id=YP_007816894.1;transl_table=11
Alistipes_shahii_WAL_8301_uid197175	15212479	1816	43	0	9.05248	1	FALSE	FALSE	putative hydrolase%2C CocE%2FNonD family;protein_id=YP_007817725.1;transl_table=11
Alistipes_shahii_WAL_8301_uid197175	15212666	790	42	0	20.3253	1	FALSE	FALSE	S1%2FP1 Nuclease.;protein_id=YP_007817909.1;transl_table=11
Alistipes_shahii_WAL_8301_uid197175	15211133	2158	119	0	21.0819	1	FALSE	FALSE	translation elongation factor 2 %28EF-2%2FEF-G%29;protein_id=YP_007816381.1;transl_table=11
Alistipes_shahii_WAL_8301_uid197175	15211391	2368	22	0	3.55186	1	FALSE	FALSE	Outer membrane receptor for ferrienterochelin and colicins;protein_id=YP_007816638.1;transl_table=11
Alistipes_shahii_WAL_8301_uid197175	15210313	796	14	0	6.72404	1	FALSE	FALSE	acyl-%5Bacyl-carrier-protein%5D--UDP-N-acetylglucosamine O-acyltransferase;protein_id=YP_007815562.1;transl_table=11
Alistipes_shahii_WAL_8301_uid197175	15212855	376	2	4	6.10068	-0.333333	TRUE	TRUE	hypothetical protein;protein_id=YP_007816956.1;transl_table=11
Alistipes_shahii_WAL_8301_uid197175	15211798	610	6	0	3.76042	1	FALSE	FALSE	RteC protein.;protein_id=YP_007817045.1;transl_table=11
Alistipes_shahii_WAL_8301_uid197175	15210669	520	10	1	8.08732	0.818182	FALSE	FALSE	Nitroreductase;protein_id=YP_007815918.1;transl_table=11
Alistipes_shahii_WAL_8301_uid197175	15211092	577	7	0	4.63807	1	FALSE	FALSE	Peroxiredoxin;protein_id=YP_007816340.1;transl_table=11
Alistipes_shahii_WAL_8301_uid197175	15212379	1087	4	2	2.11026	0.333333	TRUE	TRUE	Lysophospholipase L1 and related esterases;protein_id=YP_007817625.1;transl_table=11
Alistipes_shahii_WAL_8301_uid197175	15212670	526	2	0	1.45365	1	FALSE	FALSE	hypothetical protein;protein_id=YP_007817913.1;transl_table=11
Alistipes_shahii_WAL_8301_uid197175	15211177	352	193	0	209.619	1	FALSE	FALSE	RNA-binding proteins %28RRM domain%29;protein_id=YP_007816425.1;transl_table=11
Alistipes_shahii_WAL_8301_uid197175	15212086	886	321	1	138.943	0.993789	FALSE	FALSE	malate dehydrogenase %28NAD%29;protein_id=YP_007817332.1;transl_table=11
Alistipes_shahii_WAL_8301_uid197175	15212792	526	124	0	90.1262	1	FALSE	FALSE	LSU ribosomal protein L10P;protein_id=YP_007818035.1;transl_table=11
Alistipes_shahii_WAL_8301_uid197175	15210903	256	0	3	4.48019	-1	TRUE	TRUE	hypothetical protein;protein_id=YP_007816151.1;transl_table=11
Alistipes_shahii_WAL_8301_uid197175	15210508	1075	26	0	9.24655	1	FALSE	FALSE	Predicted Fe-S oxidoreductases;protein_id=YP_007815757.1;transl_table=11
Alistipes_shahii_WAL_8301_uid197175	15210301	2923	45	0	5.88571	1	FALSE	FALSE	Outer membrane receptor for ferrienterochelin and colicins;protein_id=YP_007815550.1;transl_table=11
Alistipes_shahii_WAL_8301_uid197175	15211588	889	3	2	2.15022	0.2	TRUE	TRUE	Transcriptional regulator;protein_id=YP_007816835.1;transl_table=11
Alistipes_shahii_WAL_8301_uid197175	15210671	3811	139	2	14.1447	0.971631	FALSE	FALSE	DNA polymerase III%2C alpha subunit;protein_id=YP_007815920.1;transl_table=11
Alistipes_shahii_WAL_8301_uid197175	15210310	136	0	6	16.8666	-1	TRUE	TRUE	hypothetical protein;protein_id=YP_007815559.1;transl_table=11
Alistipes_shahii_WAL_8301_uid197175	15212501	457	2	0	1.67313	1	FALSE	FALSE	hypothetical protein;protein_id=YP_007817747.1;transl_table=11
Alistipes_shahii_WAL_8301_uid197175	15212319	1672	0	2	0.457308	-1	TRUE	TRUE	hypothetical protein;protein_id=YP_007817565.1;transl_table=11
Alistipes_shahii_WAL_8301_uid197175	15211493	916	28	0	11.6863	1	FALSE	FALSE	Glycerophosphoryl diester phosphodiesterase;protein_id=YP_007816740.1;transl_table=11
Alistipes_shahii_WAL_8301_uid197175	15210592	2218	37	0	6.37757	1	FALSE	FALSE	vacuolar-type H%28%2B%29-translocating pyrophosphatase;protein_id=YP_007815841.1;transl_table=11
Alistipes_shahii_WAL_8301_uid197175	15210351	3154	4	0	0.484857	1	FALSE	FALSE	Outer membrane receptor proteins%2C mostly Fe transport;protein_id=YP_007815600.1;transl_table=11
Alistipes_shahii_WAL_8301_uid197175	15212431	1354	33	0	9.31773	1	FALSE	FALSE	signal peptidase I%2C bacterial type;protein_id=YP_007817677.1;transl_table=11
Alistipes_shahii_WAL_8301_uid197175	15211030	298	1	1	2.56584	0	TRUE	FALSE	hypothetical protein;protein_id=YP_007816278.1;transl_table=11
Alistipes_shahii_WAL_8301_uid197175	15210752	907	2	0	0.84302	1	FALSE	FALSE	tRNA isopentenyltransferase %28miaA%29;protein_id=YP_007816001.1;transl_table=11
Alistipes_shahii_WAL_8301_uid197175	15212277	1756	21	1	4.78975	0.909091	FALSE	FALSE	aspartyl-tRNA synthetase;protein_id=YP_007817523.1;transl_table=11
Alistipes_shahii_WAL_8301_uid197175	15211474	1189	72	0	23.1508	1	FALSE	FALSE	2-amino-3-ketobutyrate coenzyme A ligase;protein_id=YP_007816721.1;transl_table=11
Alistipes_shahii_WAL_8301_uid197175	15212172	445	6	0	5.15473	1	FALSE	FALSE	Protein of unknown function %28DUF2874%29.;protein_id=YP_007817418.1;transl_table=11
Alistipes_shahii_WAL_8301_uid197175	15212403	1318	19	0	5.51129	1	FALSE	FALSE	UDP-N-acetylglucosamine 1-carboxyvinyltransferase;protein_id=YP_007817649.1;transl_table=11
Alistipes_shahii_WAL_8301_uid197175	15210793	1504	2	1	0.762585	0.333333	TRUE	FALSE	Predicted permeases;protein_id=YP_007816042.1;transl_table=11
Alistipes_shahii_WAL_8301_uid197175	15210882	802	47	0	22.4047	1	FALSE	FALSE	glucosamine-6-phosphate deaminase;protein_id=YP_007816130.1;transl_table=11
Alistipes_shahii_WAL_8301_uid197175	15211994	853	14	0	6.27472	1	FALSE	FALSE	AraC-type DNA-binding domain-containing proteins;protein_id=YP_007817240.1;transl_table=11
Alistipes_shahii_WAL_8301_uid197175	15211585	664	4	0	2.30307	1	FALSE	FALSE	DNA-%28apurinic or apyrimidinic site%29 lyase %2Fendonuclease III;protein_id=YP_007816832.1;transl_table=11
Alistipes_shahii_WAL_8301_uid197175	15211850	877	19	0	8.28265	1	FALSE	FALSE	prolipoprotein diacylglyceryl transferase;protein_id=YP_007817096.1;transl_table=11
Alistipes_shahii_WAL_8301_uid197175	15212802	1297	2	0	0.589529	1	FALSE	FALSE	Fibrobacter succinogenes major domain %28Fib_succ_major%29.;protein_id=YP_007818045.1;transl_table=11
Alistipes_shahii_WAL_8301_uid197175	15211669	292	24	0	31.4227	1	FALSE	FALSE	LSU ribosomal protein L23P;protein_id=YP_007816916.1;transl_table=11
Alistipes_shahii_WAL_8301_uid197175	15211107	2245	121	0	20.6055	1	FALSE	FALSE	polyribonucleotide nucleotidyltransferase;protein_id=YP_007816355.1;transl_table=11
Alistipes_shahii_WAL_8301_uid197175	15210797	544	65	0	45.6804	1	FALSE	FALSE	2-oxoglutarate ferredoxin oxidoreductase%2C gamma subunit;protein_id=YP_007816046.1;transl_table=11
Alistipes_shahii_WAL_8301_uid197175	15212557	136	0	1	2.8111	-1	TRUE	FALSE	hypothetical protein;protein_id=YP_007817803.1;transl_table=11
Alistipes_shahii_WAL_8301_uid197175	15210607	565	8	0	5.41323	1	FALSE	FALSE	dTDP-4-dehydrorhamnose 3%2C5-epimerase;protein_id=YP_007815856.1;transl_table=11
Alistipes_shahii_WAL_8301_uid197175	15211481	1246	6	0	1.84098	1	FALSE	FALSE	phospho-N-acetylmuramoyl-pentapeptide-transferase;protein_id=YP_007816728.1;transl_table=11
Alistipes_shahii_WAL_8301_uid197175	15211843	1363	4	0	1.12196	1	FALSE	FALSE	hypothetical protein;protein_id=YP_007817089.1;transl_table=11
Alistipes_shahii_WAL_8301_uid197175	15210683	1189	18	0	5.7877	1	FALSE	FALSE	Small-conductance mechanosensitive channel;protein_id=YP_007815932.1;transl_table=11
Alistipes_shahii_WAL_8301_uid197175	15211020	568	0	2	1.34616	-1	TRUE	TRUE	hypothetical protein;protein_id=YP_007816268.1;transl_table=11
Alistipes_shahii_WAL_8301_uid197175	15211418	1399	18	0	4.91892	1	FALSE	FALSE	Predicted dehydrogenases and related proteins;protein_id=YP_007816665.1;transl_table=11
Alistipes_shahii_WAL_8301_uid197175	15212550	907	4	0	1.68604	1	FALSE	FALSE	hypothetical protein;protein_id=YP_007817796.1;transl_table=11
Alistipes_shahii_WAL_8301_uid197175	15211960	184	5	0	10.3888	1	FALSE	FALSE	LSU ribosomal protein L33P;protein_id=YP_007817206.1;transl_table=11
Alistipes_shahii_WAL_8301_uid197175	15212246	1435	25	0	6.66044	1	FALSE	FALSE	hypothetical protein;protein_id=YP_007817492.1;transl_table=11
Alistipes_shahii_WAL_8301_uid197175	15212329	1006	9	0	3.42026	1	FALSE	FALSE	ABC-type transport system involved in resistance to organic solvents%2C periplasmic component;protein_id=YP_007817575.1;transl_table=11
Alistipes_shahii_WAL_8301_uid197175	15211057	499	0	5	3.83076	-1	TRUE	TRUE	Bacterial mobilisation protein %28MobC%29.;protein_id=YP_007816305.1;transl_table=11
Alistipes_shahii_WAL_8301_uid197175	15212876	523	4	6	7.30993	-0.2	TRUE	TRUE	Acetyltransferases%2C including N-acetylases of ribosomal proteins;protein_id=YP_007818040.1;transl_table=11
Alistipes_shahii_WAL_8301_uid197175	15211100	1477	0	2	0.517684	-1	TRUE	TRUE	Glutathione synthase%2FRibosomal protein S6 modification enzyme %28glutaminyl transferase%29;protein_id=YP_007816348.1;transl_table=11
Alistipes_shahii_WAL_8301_uid197175	15211295	1546	63	0	15.5792	1	FALSE	FALSE	glycyl-tRNA synthetase;protein_id=YP_007816542.1;transl_table=11
Alistipes_shahii_WAL_8301_uid197175	15210521	343	7	1	8.91684	0.75	FALSE	FALSE	hypothetical protein;protein_id=YP_007815770.1;transl_table=11
Alistipes_shahii_WAL_8301_uid197175	15210645	3139	2	0	0.243587	1	FALSE	FALSE	The %28Largely Gram-negative Bacterial%29 Hydrophobe%2FAmphiphile Efflux-1 %28HAE1%29 Family;protein_id=YP_007815894.1;transl_table=11
Alistipes_shahii_WAL_8301_uid197175	15210810	1381	38	3	11.3502	0.853659	TRUE	FALSE	dihydrolipoamide dehydrogenase;protein_id=YP_007816059.1;transl_table=11
Alistipes_shahii_WAL_8301_uid197175	15210972	910	2	0	0.840241	1	FALSE	FALSE	hypothetical protein;protein_id=YP_007816220.1;transl_table=11
Alistipes_shahii_WAL_8301_uid197175	15211443	685	95	0	53.021	1	FALSE	FALSE	TonB family C-terminal domain;protein_id=YP_007816690.1;transl_table=11
Alistipes_shahii_WAL_8301_uid197175	15212096	931	1	2	1.23193	-0.333333	TRUE	TRUE	hypothetical protein;protein_id=YP_007817342.1;transl_table=11
Alistipes_shahii_WAL_8301_uid197175	15212509	1183	3	0	0.969508	1	FALSE	FALSE	Glycosyltransferase;protein_id=YP_007817755.1;transl_table=11
Alistipes_shahii_WAL_8301_uid197175	15211610	1543	22	0	5.45095	1	FALSE	FALSE	Mg chelatase-related protein;protein_id=YP_007816857.1;transl_table=11
Alistipes_shahii_WAL_8301_uid197175	15212477	2818	18	3	2.84901	0.714286	TRUE	FALSE	Excinuclease ABC subunit A;protein_id=YP_007817723.1;transl_table=11
Alistipes_shahii_WAL_8301_uid197175	15210318	328	0	4	4.66231	-1	TRUE	TRUE	hypothetical protein;protein_id=YP_007815567.1;transl_table=11
Alistipes_shahii_WAL_8301_uid197175	15212382	2011	8	0	1.52087	1	FALSE	FALSE	Glycoside hydrolase 97.;protein_id=YP_007817628.1;transl_table=11
Alistipes_shahii_WAL_8301_uid197175	15210334	874	12	0	5.2491	1	FALSE	FALSE	hypothetical protein;protein_id=YP_007815583.1;transl_table=11
Alistipes_shahii_WAL_8301_uid197175	15212817	799	2	0	0.95697	1	FALSE	FALSE	hypothetical protein;protein_id=YP_007818060.1;transl_table=11
Alistipes_shahii_WAL_8301_uid197175	15210545	331	203	11	247.173	0.897196	TRUE	FALSE	hypothetical protein;protein_id=YP_007815794.1;transl_table=11
Alistipes_shahii_WAL_8301_uid197175	15212586	2083	144	0	26.4295	1	FALSE	FALSE	ATP-dependent metalloprotease FtsH;protein_id=YP_007817829.1;transl_table=11
Alistipes_shahii_WAL_8301_uid197175	15211539	883	52	0	22.5143	1	FALSE	FALSE	lipoate synthase;protein_id=YP_007816786.1;transl_table=11
Alistipes_shahii_WAL_8301_uid197175	15212718	442	2	0	1.72991	1	FALSE	FALSE	Acetyltransferases;protein_id=YP_007817961.1;transl_table=11
Alistipes_shahii_WAL_8301_uid197175	15211551	1102	4	0	1.38769	1	FALSE	FALSE	DNA protecting protein DprA;protein_id=YP_007816798.1;transl_table=11
Alistipes_shahii_WAL_8301_uid197175	15212638	1864	2	0	0.410203	1	FALSE	FALSE	hypothetical protein;protein_id=YP_007817881.1;transl_table=11
Alistipes_shahii_WAL_8301_uid197175	15211951	364	7	0	7.35211	1	FALSE	FALSE	Protein of unknown function %28DUF3127%29.;protein_id=YP_007817197.1;transl_table=11
Alistipes_shahii_WAL_8301_uid197175	15210510	322	1	2	3.56189	-0.333333	TRUE	TRUE	hypothetical protein;protein_id=YP_007815759.1;transl_table=11
Alistipes_shahii_WAL_8301_uid197175	15212022	319	11	0	13.1831	1	FALSE	FALSE	hypothetical protein;protein_id=YP_007817268.1;transl_table=11
Alistipes_shahii_WAL_8301_uid197175	15210625	1015	6	0	2.25996	1	FALSE	FALSE	RND family efflux transporter%2C MFP subunit;protein_id=YP_007815874.1;transl_table=11
Alistipes_shahii_WAL_8301_uid197175	15210700	1792	37	0	7.89367	1	FALSE	FALSE	GTP-binding protein LepA;protein_id=YP_007815949.1;transl_table=11
Alistipes_shahii_WAL_8301_uid197175	15211528	643	4	0	2.37829	1	FALSE	FALSE	hypothetical protein;protein_id=YP_007816775.1;transl_table=11
Alistipes_shahii_WAL_8301_uid197175	15211941	3358	20	0	2.27701	1	FALSE	FALSE	Domain of Unknown Function %28DUF1080%29.;protein_id=YP_007817187.1;transl_table=11
Alistipes_shahii_WAL_8301_uid197175	15211121	937	46	0	18.7687	1	FALSE	FALSE	hypothetical protein;protein_id=YP_007816369.1;transl_table=11
Alistipes_shahii_WAL_8301_uid197175	15212292	913	2	2	1.67496	0	TRUE	TRUE	hypothetical protein;protein_id=YP_007817538.1;transl_table=11
Alistipes_shahii_WAL_8301_uid197175	15212685	3721	22	1	2.36311	0.913043	FALSE	FALSE	phosphoribosylformylglycinamidine synthase;protein_id=YP_007817928.1;transl_table=11
Alistipes_shahii_WAL_8301_uid197175	15212799	874	41	0	17.9344	1	FALSE	FALSE	hypothetical protein;protein_id=YP_007818042.1;transl_table=11
Alistipes_shahii_WAL_8301_uid197175	15210685	1081	6	0	2.12198	1	FALSE	FALSE	Pyrimidine reductase%2C riboflavin biosynthesis;protein_id=YP_007815934.1;transl_table=11
Alistipes_shahii_WAL_8301_uid197175	15212522	517	15	0	11.0922	1	FALSE	FALSE	hypothetical protein;protein_id=YP_007817768.1;transl_table=11
Alistipes_shahii_WAL_8301_uid197175	15210884	646	33	0	19.5297	1	FALSE	FALSE	hypothetical protein;protein_id=YP_007816132.1;transl_table=11
Alistipes_shahii_WAL_8301_uid197175	15210341	511	8	0	5.98528	1	FALSE	FALSE	thiol peroxidase %28atypical 2-Cys peroxiredoxin%29;protein_id=YP_007815590.1;transl_table=11
Alistipes_shahii_WAL_8301_uid197175	15211924	322	3	0	3.56189	1	FALSE	FALSE	Predicted metal-sulfur cluster biosynthetic enzyme;protein_id=YP_007817170.1;transl_table=11
Alistipes_shahii_WAL_8301_uid197175	15212711	1066	0	1	0.358639	-1	TRUE	FALSE	A%2FG-specific DNA-adenine glycosylase;protein_id=YP_007817954.1;transl_table=11
Alistipes_shahii_WAL_8301_uid197175	15211706	481	1	0	0.794822	1	FALSE	FALSE	hypothetical protein;protein_id=YP_007816953.1;transl_table=11
Alistipes_shahii_WAL_8301_uid197175	15212106	352	1	0	1.08611	1	FALSE	FALSE	NADH dehydrogenase subunit A;protein_id=YP_007817352.1;transl_table=11
Alistipes_shahii_WAL_8301_uid197175	15210637	1171	6	1	2.28537	0.714286	FALSE	FALSE	formate-dependent phosphoribosylglycinamide formyltransferase;protein_id=YP_007815886.1;transl_table=11
Alistipes_shahii_WAL_8301_uid197175	15211923	421	2	0	1.8162	1	FALSE	FALSE	Cysteine desulfuration protein SufE;protein_id=YP_007817169.1;transl_table=11
Alistipes_shahii_WAL_8301_uid197175	15212116	1006	7	0	2.66021	1	FALSE	FALSE	Muramidase %28flagellum-specific%29;protein_id=YP_007817362.1;transl_table=11
Alistipes_shahii_WAL_8301_uid197175	15210666	565	7	8	10.1498	-0.0666667	TRUE	TRUE	FAD synthase;protein_id=YP_007815915.1;transl_table=11
Alistipes_shahii_WAL_8301_uid197175	15211381	2074	9	0	1.65901	1	FALSE	FALSE	Superfamily II DNA and RNA helicases;protein_id=YP_007816628.1;transl_table=11
Alistipes_shahii_WAL_8301_uid197175	15212851	1183	4	0	1.29268	1	FALSE	FALSE	hypothetical protein;protein_id=YP_007816429.1;transl_table=11
Alistipes_shahii_WAL_8301_uid197175	15210445	670	0	2	1.14122	-1	TRUE	TRUE	ABC-type antimicrobial peptide transport system%2C ATPase component;protein_id=YP_007815694.1;transl_table=11
Alistipes_shahii_WAL_8301_uid197175	15212516	2059	6	7	2.4138	-0.0769231	TRUE	TRUE	Phosphoglycerol transferase and related proteins%2C alkaline phosphatase superfamily;protein_id=YP_007817762.1;transl_table=11
Alistipes_shahii_WAL_8301_uid197175	15211689	382	43	0	43.0348	1	FALSE	FALSE	SSU ribosomal protein S13P;protein_id=YP_007816936.1;transl_table=11
Alistipes_shahii_WAL_8301_uid197175	15211276	232	8	0	13.1831	1	FALSE	FALSE	Helix-turn-helix.;protein_id=YP_007816523.1;transl_table=11
Alistipes_shahii_WAL_8301_uid197175	15210622	793	28	0	13.4989	1	FALSE	FALSE	Metal-dependent hydrolase;protein_id=YP_007815871.1;transl_table=11
Alistipes_shahii_WAL_8301_uid197175	15210748	1615	4	0	0.946897	1	FALSE	FALSE	Predicted permease;protein_id=YP_007815997.1;transl_table=11
Alistipes_shahii_WAL_8301_uid197175	15211790	1579	9	0	2.17909	1	FALSE	FALSE	N-acetyl-beta-hexosaminidase;protein_id=YP_007817037.1;transl_table=11
Alistipes_shahii_WAL_8301_uid197175	15211518	2023	0	4	0.755926	-1	TRUE	TRUE	glucose-inhibited division protein A;protein_id=YP_007816765.1;transl_table=11
Alistipes_shahii_WAL_8301_uid197175	15211008	268	0	25	35.6632	-1	TRUE	TRUE	hypothetical protein;protein_id=YP_007816256.1;transl_table=11
Alistipes_shahii_WAL_8301_uid197175	15212168	607	48	0	30.2321	1	FALSE	FALSE	Predicted metal-binding%2C possibly nucleic acid-binding protein;protein_id=YP_007817414.1;transl_table=11
Alistipes_shahii_WAL_8301_uid197175	15212441	904	2	0	0.845817	1	FALSE	FALSE	Predicted transcriptional regulator;protein_id=YP_007817687.1;transl_table=11
Alistipes_shahii_WAL_8301_uid197175	15212239	1081	1	0	0.353663	1	FALSE	FALSE	F5%2F8 type C domain.%2FDomain of unknown function %28DUF1735%29.;protein_id=YP_007817485.1;transl_table=11
Alistipes_shahii_WAL_8301_uid197175	15212691	262	1	0	1.4592	1	FALSE	FALSE	Glutaredoxin.;protein_id=YP_007817934.1;transl_table=11
Alistipes_shahii_WAL_8301_uid197175	15212842	937	2	0	0.816029	1	FALSE	FALSE	hypothetical protein;protein_id=YP_007815951.1;transl_table=11
Alistipes_shahii_WAL_8301_uid197175	15210543	259	145	14	234.7	0.823899	TRUE	TRUE	hypothetical protein;protein_id=YP_007815792.1;transl_table=11
Alistipes_shahii_WAL_8301_uid197175	15210567	703	4	0	2.1753	1	FALSE	FALSE	Protein of unknown function %28DUF2807%29.;protein_id=YP_007815816.1;transl_table=11
Alistipes_shahii_WAL_8301_uid197175	15212741	769	3	0	1.49145	1	FALSE	FALSE	hypothetical protein;protein_id=YP_007817984.1;transl_table=11
Alistipes_shahii_WAL_8301_uid197175	15211316	1273	4	3	2.10225	0.142857	TRUE	TRUE	Predicted Zn-dependent peptidases;protein_id=YP_007816563.1;transl_table=11
Alistipes_shahii_WAL_8301_uid197175	15211672	313	39	0	47.636	1	FALSE	FALSE	LSU ribosomal protein L22P;protein_id=YP_007816919.1;transl_table=11
Alistipes_shahii_WAL_8301_uid197175	15212617	1264	26	0	7.86396	1	FALSE	FALSE	Hemolysins and related proteins containing CBS domains;protein_id=YP_007817860.1;transl_table=11
Alistipes_shahii_WAL_8301_uid197175	15211156	484	5	0	3.94948	1	FALSE	FALSE	hypothetical protein;protein_id=YP_007816404.1;transl_table=11
Alistipes_shahii_WAL_8301_uid197175	15211370	430	4	0	3.55637	1	FALSE	FALSE	3-dehydroquinate dehydratase;protein_id=YP_007816617.1;transl_table=11
Alistipes_shahii_WAL_8301_uid197175	15211845	463	8	0	6.60578	1	FALSE	FALSE	SsrA-binding protein;protein_id=YP_007817091.1;transl_table=11
Alistipes_shahii_WAL_8301_uid197175	15211966	322	22	0	26.1205	1	FALSE	FALSE	hypothetical protein;protein_id=YP_007817212.1;transl_table=11
Alistipes_shahii_WAL_8301_uid197175	15210404	304	2	0	2.51519	1	FALSE	FALSE	hypothetical protein;protein_id=YP_007815653.1;transl_table=11
Alistipes_shahii_WAL_8301_uid197175	15211050	373	1	0	1.02496	1	FALSE	FALSE	hypothetical protein;protein_id=YP_007816298.1;transl_table=11
Alistipes_shahii_WAL_8301_uid197175	15211650	775	7	0	3.45312	1	FALSE	FALSE	N-acetylglutamate kinase;protein_id=YP_007816897.1;transl_table=11
Alistipes_shahii_WAL_8301_uid197175	15210719	367	14	4	18.7509	0.555556	TRUE	TRUE	hypothetical protein;protein_id=YP_007815968.1;transl_table=11
Alistipes_shahii_WAL_8301_uid197175	15210613	1141	2	0	0.670131	1	FALSE	FALSE	carboxynorspermidine decarboxylase;protein_id=YP_007815862.1;transl_table=11
Alistipes_shahii_WAL_8301_uid197175	15212255	958	23	0	9.17862	1	FALSE	FALSE	5%2C10-methylenetetrahydrofolate reductase;protein_id=YP_007817501.1;transl_table=11
Alistipes_shahii_WAL_8301_uid197175	15210789	1549	13	0	3.20854	1	FALSE	FALSE	hypothetical protein;protein_id=YP_007816038.1;transl_table=11
Alistipes_shahii_WAL_8301_uid197175	15211682	301	20	0	25.4026	1	FALSE	FALSE	SSU ribosomal protein S8P;protein_id=YP_007816929.1;transl_table=11
Alistipes_shahii_WAL_8301_uid197175	15211886	283	2	0	2.70183	1	FALSE	FALSE	hypothetical protein;protein_id=YP_007817132.1;transl_table=11
Alistipes_shahii_WAL_8301_uid197175	15212427	610	7	0	4.38716	1	FALSE	FALSE	Cation transport ATPase;protein_id=YP_007817673.1;transl_table=11
Alistipes_shahii_WAL_8301_uid197175	15211726	1519	1	0	0.251685	1	FALSE	FALSE	Predicted nucleoside-diphosphate sugar epimerases;protein_id=YP_007816973.1;transl_table=11
Alistipes_shahii_WAL_8301_uid197175	15210493	1036	14	0	5.16634	1	FALSE	FALSE	Electron transfer flavoprotein%2C alpha subunit;protein_id=YP_007815742.1;transl_table=11
Alistipes_shahii_WAL_8301_uid197175	15210870	2017	2	0	0.379087	1	FALSE	FALSE	Fibronectin type III domain.%2FPQQ enzyme repeat.;protein_id=YP_007816118.1;transl_table=11
Alistipes_shahii_WAL_8301_uid197175	15211354	3070	29	0	3.61139	1	FALSE	FALSE	Outer membrane receptor proteins%2C mostly Fe transport;protein_id=YP_007816601.1;transl_table=11
Alistipes_shahii_WAL_8301_uid197175	15210795	694	15	0	8.26317	1	FALSE	FALSE	3-Cys thioredoxin peroxidase;protein_id=YP_007816044.1;transl_table=11
Alistipes_shahii_WAL_8301_uid197175	15212436	322	2	0	2.37459	1	FALSE	FALSE	Predicted pyrophosphatase;protein_id=YP_007817682.1;transl_table=11
Alistipes_shahii_WAL_8301_uid197175	15211007	184	433	0	899.674	1	FALSE	FALSE	hypothetical protein;protein_id=YP_007816255.1;transl_table=11
Alistipes_shahii_WAL_8301_uid197175	15211302	1201	6	4	3.18326	0.2	TRUE	TRUE	tRNA %285-methylaminomethyl-2-thiouridylate%29-methyltransferase;protein_id=YP_007816549.1;transl_table=11
Alistipes_shahii_WAL_8301_uid197175	15211310	1246	20	0	6.13659	1	FALSE	FALSE	3-phosphoshikimate 1-carboxyvinyltransferase;protein_id=YP_007816557.1;transl_table=11
Alistipes_shahii_WAL_8301_uid197175	15210463	2284	17	0	2.84556	1	FALSE	FALSE	maltose phosphorylase;protein_id=YP_007815712.1;transl_table=11
Alistipes_shahii_WAL_8301_uid197175	15212398	2227	25	0	4.29175	1	FALSE	FALSE	Phosphate%2Fsulphate permeases;protein_id=YP_007817644.1;transl_table=11
Alistipes_shahii_WAL_8301_uid197175	15211189	823	23	0	10.6842	1	FALSE	FALSE	ABC-type transport system involved in Fe-S cluster assembly%2C permease component;protein_id=YP_007816437.1;transl_table=11
Alistipes_shahii_WAL_8301_uid197175	15211628	793	2	0	0.964211	1	FALSE	FALSE	Undecaprenyl-diphosphatase;protein_id=YP_007816875.1;transl_table=11
Alistipes_shahii_WAL_8301_uid197175	15211711	4687	10	8	1.46822	0.111111	TRUE	TRUE	hypothetical protein;protein_id=YP_007816958.1;transl_table=11
Alistipes_shahii_WAL_8301_uid197175	15210643	2554	12	0	1.79629	1	FALSE	FALSE	ferrous iron transporter FeoB;protein_id=YP_007815892.1;transl_table=11
Alistipes_shahii_WAL_8301_uid197175	15212217	205	3	0	5.59477	1	FALSE	FALSE	hypothetical protein;protein_id=YP_007817463.1;transl_table=11
Alistipes_shahii_WAL_8301_uid197175	15212285	3229	25	3	3.31516	0.785714	TRUE	FALSE	Protein of unknown function %28DUF2723%29.;protein_id=YP_007817531.1;transl_table=11
Alistipes_shahii_WAL_8301_uid197175	15212633	412	3	0	2.78381	1	FALSE	FALSE	hypothetical protein;protein_id=YP_007817876.1;transl_table=11
Alistipes_shahii_WAL_8301_uid197175	15211087	1204	4	0	1.27013	1	FALSE	FALSE	Na%2B%2FH%2B-dicarboxylate symporters;protein_id=YP_007816335.1;transl_table=11
Alistipes_shahii_WAL_8301_uid197175	15212662	604	4	0	2.53185	1	FALSE	FALSE	hypothetical protein;protein_id=YP_007817905.1;transl_table=11
Alistipes_shahii_WAL_8301_uid197175	15210324	862	32	0	14.1925	1	FALSE	FALSE	Xylose isomerase-like TIM barrel.;protein_id=YP_007815573.1;transl_table=11
Alistipes_shahii_WAL_8301_uid197175	15210801	1003	39	0	14.8655	1	FALSE	FALSE	D-3-phosphoglycerate dehydrogenase;protein_id=YP_007816050.1;transl_table=11
Alistipes_shahii_WAL_8301_uid197175	15211116	2035	12	2	2.63014	0.714286	TRUE	FALSE	Beta-galactosidase%2Fbeta-glucuronidase;protein_id=YP_007816364.1;transl_table=11
Alistipes_shahii_WAL_8301_uid197175	15211825	982	4	16	7.78634	-0.6	TRUE	TRUE	ABC-type Fe3%2B-siderophore transport system%2C permease component;protein_id=YP_007817071.1;transl_table=11
Alistipes_shahii_WAL_8301_uid197175	15211631	2494	24	0	3.679	1	FALSE	FALSE	Bacterial membrane protein YfhO.;protein_id=YP_007816878.1;transl_table=11
Alistipes_shahii_WAL_8301_uid197175	15211227	991	18	1	7.32985	0.894737	FALSE	FALSE	hypothetical protein;protein_id=YP_007816474.1;transl_table=11
Alistipes_shahii_WAL_8301_uid197175	15211475	574	14	0	9.32462	1	FALSE	FALSE	ribosomal protein L25%2C Ctc-form;protein_id=YP_007816722.1;transl_table=11
Alistipes_shahii_WAL_8301_uid197175	15212016	871	2	18	8.77863	-0.8	TRUE	TRUE	Poly%283-hydroxybutyrate%29 depolymerase;protein_id=YP_007817262.1;transl_table=11
Alistipes_shahii_WAL_8301_uid197175	15212263	862	390	5	175.188	0.974684	FALSE	FALSE	RNA polymerase sigma factor%2C sigma-70 family;protein_id=YP_007817509.1;transl_table=11
Alistipes_shahii_WAL_8301_uid197175	15210696	2467	65	1	10.228	0.969697	FALSE	FALSE	phenylalanyl-tRNA synthetase beta subunit;protein_id=YP_007815945.1;transl_table=11
Alistipes_shahii_WAL_8301_uid197175	15212726	415	53	0	48.8251	1	FALSE	FALSE	RibD C-terminal domain.;protein_id=YP_007817969.1;transl_table=11
Alistipes_shahii_WAL_8301_uid197175	15211094	1609	510	2	121.655	0.992188	FALSE	FALSE	phosphoenolpyruvate carboxykinase %28ATP%29;protein_id=YP_007816342.1;transl_table=11
Alistipes_shahii_WAL_8301_uid197175	15212330	2371	5	0	0.80622	1	FALSE	FALSE	alanine racemase;protein_id=YP_007817576.1;transl_table=11
Alistipes_shahii_WAL_8301_uid197175	15212626	709	1	0	0.539224	1	FALSE	FALSE	Cytochrome c biogenesis protein;protein_id=YP_007817869.1;transl_table=11
Alistipes_shahii_WAL_8301_uid197175	15210733	1462	9	0	2.35348	1	FALSE	FALSE	Predicted transcriptional regulator containing an HTH domain and an uncharacterized domain shared with the mammalian protein Schlafen;protein_id=YP_007815982.1;transl_table=11
Alistipes_shahii_WAL_8301_uid197175	15211329	787	5	0	2.4289	1	FALSE	FALSE	conserved hypothetical protein TIGR00486;protein_id=YP_007816576.1;transl_table=11
Alistipes_shahii_WAL_8301_uid197175	15211687	220	6	0	10.4266	1	FALSE	FALSE	bacterial translation initiation factor 1 %28bIF-1%29;protein_id=YP_007816934.1;transl_table=11
Alistipes_shahii_WAL_8301_uid197175	15210438	1579	76	0	18.4012	1	FALSE	FALSE	hypothetical protein;protein_id=YP_007815687.1;transl_table=11
Alistipes_shahii_WAL_8301_uid197175	15211379	1096	24	1	8.72056	0.92	FALSE	FALSE	glutamate 5-kinase;protein_id=YP_007816626.1;transl_table=11
Alistipes_shahii_WAL_8301_uid197175	15212334	604	12	0	7.59555	1	FALSE	FALSE	Uncharacterized membrane protein %28homolog of Drosophila rhomboid%29;protein_id=YP_007817580.1;transl_table=11
Alistipes_shahii_WAL_8301_uid197175	15212734	259	2	1	4.4283	0.333333	TRUE	FALSE	hypothetical protein;protein_id=YP_007817977.1;transl_table=11
Alistipes_shahii_WAL_8301_uid197175	15210302	1387	2	0	0.551275	1	FALSE	FALSE	Putative regulator of cell autolysis;protein_id=YP_007815551.1;transl_table=11
Alistipes_shahii_WAL_8301_uid197175	15212683	718	6	0	3.19479	1	FALSE	FALSE	phosphoribosylaminoimidazole-succinocarboxamide synthase;protein_id=YP_007817926.1;transl_table=11
Alistipes_shahii_WAL_8301_uid197175	15212493	253	0	1	1.5111	-1	TRUE	FALSE	Transglycosylase associated protein.;protein_id=YP_007817739.1;transl_table=11
Alistipes_shahii_WAL_8301_uid197175	15212698	775	43	0	21.212	1	FALSE	FALSE	Transcriptional regulators of sugar metabolism;protein_id=YP_007817941.1;transl_table=11
Alistipes_shahii_WAL_8301_uid197175	15211436	1177	8	0	2.59854	1	FALSE	FALSE	Histidine kinase-%2C DNA gyrase B-%2C and HSP90-like ATPase.;protein_id=YP_007816683.1;transl_table=11
Alistipes_shahii_WAL_8301_uid197175	15210710	556	0	9	6.18846	-1	TRUE	TRUE	Flavodoxins;protein_id=YP_007815959.1;transl_table=11
Alistipes_shahii_WAL_8301_uid197175	15211002	397	4	0	3.85198	1	FALSE	FALSE	hypothetical protein;protein_id=YP_007816250.1;transl_table=11
Alistipes_shahii_WAL_8301_uid197175	15211192	1108	2	0	0.690089	1	FALSE	FALSE	DoxX.;protein_id=YP_007816440.1;transl_table=11
Alistipes_shahii_WAL_8301_uid197175	15212031	1438	4	0	1.06345	1	FALSE	FALSE	5%27-nucleotidase%2F2%27%2C3%27-cyclic phosphodiesterase and related esterases;protein_id=YP_007817277.1;transl_table=11
Alistipes_shahii_WAL_8301_uid197175	15211394	319	5	0	5.99231	1	FALSE	FALSE	Sigma-70 region 2.;protein_id=YP_007816641.1;transl_table=11
Alistipes_shahii_WAL_8301_uid197175	15211359	1438	15	0	3.98793	1	FALSE	FALSE	hypothetical protein;protein_id=YP_007816606.1;transl_table=11
Alistipes_shahii_WAL_8301_uid197175	15211703	763	3	0	1.50318	1	FALSE	FALSE	Short-chain alcohol dehydrogenase of unknown specificity;protein_id=YP_007816950.1;transl_table=11
Alistipes_shahii_WAL_8301_uid197175	15212772	541	48	0	33.9202	1	FALSE	FALSE	Putative stress-responsive transcriptional regulator;protein_id=YP_007818015.1;transl_table=11
Alistipes_shahii_WAL_8301_uid197175	15211146	625	3	7	6.11695	-0.4	TRUE	TRUE	hypothetical protein;protein_id=YP_007816394.1;transl_table=11
Alistipes_shahii_WAL_8301_uid197175	15211088	820	1	0	0.466231	1	FALSE	FALSE	Fe-S oxidoreductases;protein_id=YP_007816336.1;transl_table=11
Alistipes_shahii_WAL_8301_uid197175	15212360	1009	6	0	2.2734	1	FALSE	FALSE	Pyridine nucleotide-disulphide oxidoreductase.;protein_id=YP_007817606.1;transl_table=11
Alistipes_shahii_WAL_8301_uid197175	15210901	1294	10	0	2.95448	1	FALSE	FALSE	threonine synthase;protein_id=YP_007816149.1;transl_table=11
Alistipes_shahii_WAL_8301_uid197175	15212203	871	26	2	12.2901	0.857143	TRUE	FALSE	ParB-like partition proteins;protein_id=YP_007817449.1;transl_table=11
Alistipes_shahii_WAL_8301_uid197175	15211012	1561	67	0	16.4092	1	FALSE	FALSE	hypothetical protein;protein_id=YP_007816260.1;transl_table=11
Alistipes_shahii_WAL_8301_uid197175	15212182	580	3	0	1.97746	1	FALSE	FALSE	Predicted phosphoesterase or phosphohydrolase;protein_id=YP_007817428.1;transl_table=11
Alistipes_shahii_WAL_8301_uid197175	15210787	955	42	0	16.8136	1	FALSE	FALSE	hypothetical protein;protein_id=YP_007816036.1;transl_table=11
Alistipes_shahii_WAL_8301_uid197175	15212100	994	29	1	11.5385	0.933333	FALSE	FALSE	aspartate semialdehyde dehydrogenase;protein_id=YP_007817346.1;transl_table=11
Alistipes_shahii_WAL_8301_uid197175	15211218	1270	17	0	5.11753	1	FALSE	FALSE	hypothetical protein;protein_id=YP_007816465.1;transl_table=11
Alistipes_shahii_WAL_8301_uid197175	15212344	1663	30	8	8.73587	0.578947	TRUE	TRUE	SusD family.;protein_id=YP_007817590.1;transl_table=11
Alistipes_shahii_WAL_8301_uid197175	15210678	1348	26	1	7.65753	0.925926	FALSE	FALSE	histidyl-tRNA synthetase;protein_id=YP_007815927.1;transl_table=11
Alistipes_shahii_WAL_8301_uid197175	15210452	1006	0	4	1.52012	-1	TRUE	TRUE	Nucleoside-diphosphate-sugar epimerases;protein_id=YP_007815701.1;transl_table=11
Alistipes_shahii_WAL_8301_uid197175	15211805	1243	8	0	2.46056	1	FALSE	FALSE	Major Facilitator Superfamily.;protein_id=YP_007817052.1;transl_table=11
Alistipes_shahii_WAL_8301_uid197175	15210506	202	12	0	22.7115	1	FALSE	FALSE	cold-shock DNA-binding protein family;protein_id=YP_007815755.1;transl_table=11
Alistipes_shahii_WAL_8301_uid197175	15211690	391	28	0	27.3777	1	FALSE	FALSE	SSU ribosomal protein S11P;protein_id=YP_007816937.1;transl_table=11
Alistipes_shahii_WAL_8301_uid197175	15211287	1060	3	0	1.08201	1	FALSE	FALSE	3-deoxy-D-manno-octulosonic-acid transferase;protein_id=YP_007816534.1;transl_table=11
Alistipes_shahii_WAL_8301_uid197175	15210315	805	4	0	1.89967	1	FALSE	FALSE	TonB family C-terminal domain;protein_id=YP_007815564.1;transl_table=11
Alistipes_shahii_WAL_8301_uid197175	15212808	853	2	0	0.896388	1	FALSE	FALSE	ATP phosphoribosyltransferase %28homohexameric%29;protein_id=YP_007818051.1;transl_table=11
Alistipes_shahii_WAL_8301_uid197175	15211649	1258	2	0	0.607805	1	FALSE	FALSE	argininosuccinate lyase;protein_id=YP_007816896.1;transl_table=11
Alistipes_shahii_WAL_8301_uid197175	15210466	1882	51	0	10.3601	1	FALSE	FALSE	Type IIA topoisomerase %28DNA gyrase%2Ftopo II%2C topoisomerase IV%29%2C B subunit;protein_id=YP_007815715.1;transl_table=11
Alistipes_shahii_WAL_8301_uid197175	15211600	880	8	0	3.47554	1	FALSE	FALSE	Peptidase family M23.;protein_id=YP_007816847.1;transl_table=11
Alistipes_shahii_WAL_8301_uid197175	15210908	1309	13	0	3.79681	1	FALSE	FALSE	Alpha-L-fucosidase;protein_id=YP_007816156.1;transl_table=11
Alistipes_shahii_WAL_8301_uid197175	15210501	337	3	0	3.40335	1	FALSE	FALSE	Protein of unknown function %28DUF1469%29.;protein_id=YP_007815750.1;transl_table=11
Alistipes_shahii_WAL_8301_uid197175	15212367	217	2	0	3.52359	1	FALSE	FALSE	hypothetical protein;protein_id=YP_007817613.1;transl_table=11
Alistipes_shahii_WAL_8301_uid197175	15210500	481	458	26	384.694	0.892562	TRUE	FALSE	Rubrerythrin;protein_id=YP_007815749.1;transl_table=11
Alistipes_shahii_WAL_8301_uid197175	15212790	3751	296	1	30.2708	0.993266	FALSE	FALSE	DNA-directed RNA polymerase subunit beta;protein_id=YP_007818033.1;transl_table=11
Alistipes_shahii_WAL_8301_uid197175	15210703	2527	0	2	0.30258	-1	TRUE	TRUE	beta-mannosidase;protein_id=YP_007815952.1;transl_table=11
Alistipes_shahii_WAL_8301_uid197175	15211616	1096	9	0	3.1394	1	FALSE	FALSE	gliding motility-associated protein GldE;protein_id=YP_007816863.1;transl_table=11
Alistipes_shahii_WAL_8301_uid197175	15211989	880	4	0	1.73777	1	FALSE	FALSE	Predicted sugar kinase;protein_id=YP_007817235.1;transl_table=11
Alistipes_shahii_WAL_8301_uid197175	15212668	580	3	0	1.97746	1	FALSE	FALSE	Response regulator containing a CheY-like receiver domain and an HTH DNA-binding domain;protein_id=YP_007817911.1;transl_table=11
Alistipes_shahii_WAL_8301_uid197175	15211796	514	1	0	0.743793	1	FALSE	FALSE	Domain of unknown function %28DUF1896%29.;protein_id=YP_007817043.1;transl_table=11
Alistipes_shahii_WAL_8301_uid197175	15212189	1417	8	0	2.15842	1	FALSE	FALSE	Virulence protein;protein_id=YP_007817435.1;transl_table=11
Alistipes_shahii_WAL_8301_uid197175	15211661	550	7	0	4.86576	1	FALSE	FALSE	Gram-negative bacterial tonB protein.;protein_id=YP_007816908.1;transl_table=11
Alistipes_shahii_WAL_8301_uid197175	15211937	739	4	0	2.06933	1	FALSE	FALSE	2-C-methyl-D-erythritol 4-phosphate cytidylyltransferase;protein_id=YP_007817183.1;transl_table=11
Alistipes_shahii_WAL_8301_uid197175	15212084	478	235	1	188.755	0.991525	FALSE	FALSE	transcription elongation factor GreA;protein_id=YP_007817330.1;transl_table=11
Alistipes_shahii_WAL_8301_uid197175	15210417	2440	4	0	0.626737	1	FALSE	FALSE	Signal transduction histidine kinase;protein_id=YP_007815666.1;transl_table=11
Alistipes_shahii_WAL_8301_uid197175	15210890	3034	77	1	9.82865	0.974359	FALSE	FALSE	Lyase%2C catalytic.%2FPolysaccharide lyase family 8%2C super-sandwich domain.%2FLyase%2C N terminal.;protein_id=YP_007816138.1;transl_table=11
Alistipes_shahii_WAL_8301_uid197175	15211446	565	1	0	0.676654	1	FALSE	FALSE	RNA polymerase sigma factor%2C sigma-70 family;protein_id=YP_007816693.1;transl_table=11
Alistipes_shahii_WAL_8301_uid197175	15212302	3505	4	0	0.436302	1	FALSE	FALSE	hypothetical protein;protein_id=YP_007817548.1;transl_table=11
Alistipes_shahii_WAL_8301_uid197175	15212002	598	29	1	19.1794	0.933333	FALSE	FALSE	DNA replication and repair protein RecR;protein_id=YP_007817248.1;transl_table=11
Alistipes_shahii_WAL_8301_uid197175	15211448	1132	11	0	3.71502	1	FALSE	FALSE	tRNA-guanine transglycosylase;protein_id=YP_007816695.1;transl_table=11
Alistipes_shahii_WAL_8301_uid197175	15211483	2263	9	0	1.52045	1	FALSE	FALSE	Cell division protein FtsI%2Fpenicillin-binding protein 2;protein_id=YP_007816730.1;transl_table=11
Alistipes_shahii_WAL_8301_uid197175	15212593	754	18	0	9.12675	1	FALSE	FALSE	3-deoxy-8-phosphooctulonate synthase;protein_id=YP_007817836.1;transl_table=11
Alistipes_shahii_WAL_8301_uid197175	15210475	1048	34	0	12.4032	1	FALSE	FALSE	Sugar kinases%2C ribokinase family;protein_id=YP_007815724.1;transl_table=11
Alistipes_shahii_WAL_8301_uid197175	15212088	727	14	7	11.0433	0.333333	TRUE	TRUE	birA%2C biotin-%5Bacetyl-CoA-carboxylase%5D ligase region;protein_id=YP_007817334.1;transl_table=11
Alistipes_shahii_WAL_8301_uid197175	15210982	433	0	2	1.76586	-1	TRUE	TRUE	Acetyltransferase %28GNAT%29 family.;protein_id=YP_007816230.1;transl_table=11
Alistipes_shahii_WAL_8301_uid197175	15211458	2020	6	0	1.13557	1	FALSE	FALSE	hypothetical protein;protein_id=YP_007816705.1;transl_table=11
Alistipes_shahii_WAL_8301_uid197175	15212701	1198	16	0	5.10597	1	FALSE	FALSE	Predicted phosphohydrolases;protein_id=YP_007817944.1;transl_table=11
Alistipes_shahii_WAL_8301_uid197175	15212739	370	2	0	2.06654	1	FALSE	FALSE	Predicted membrane protein;protein_id=YP_007817982.1;transl_table=11
Alistipes_shahii_WAL_8301_uid197175	15211810	1213	11	0	3.46694	1	FALSE	FALSE	Site-specific recombinase XerD;protein_id=YP_007817056.1;transl_table=11
Alistipes_shahii_WAL_8301_uid197175	15211167	538	2	0	1.42122	1	FALSE	FALSE	rRNA methylases;protein_id=YP_007816415.1;transl_table=11
Alistipes_shahii_WAL_8301_uid197175	15210419	598	26	0	16.6222	1	FALSE	FALSE	ribosome biogenesis GTP-binding protein YsxC%2FEngB;protein_id=YP_007815668.1;transl_table=11
Alistipes_shahii_WAL_8301_uid197175	15212387	412	6	0	5.56761	1	FALSE	FALSE	hypothetical protein;protein_id=YP_007817633.1;transl_table=11
Alistipes_shahii_WAL_8301_uid197175	15211607	2260	11	0	1.8608	1	FALSE	FALSE	primosomal protein N%27;protein_id=YP_007816854.1;transl_table=11
Alistipes_shahii_WAL_8301_uid197175	15211846	1975	19	0	3.67791	1	FALSE	FALSE	DNA primase%2C catalytic core;protein_id=YP_007817092.1;transl_table=11
Alistipes_shahii_WAL_8301_uid197175	15212039	1036	16	5	7.74952	0.52381	TRUE	TRUE	thiamine-phosphate kinase;protein_id=YP_007817285.1;transl_table=11
Alistipes_shahii_WAL_8301_uid197175	15212193	181	0	2	4.22441	-1	TRUE	TRUE	hypothetical protein;protein_id=YP_007817439.1;transl_table=11
Alistipes_shahii_WAL_8301_uid197175	15212675	1975	33	0	6.38796	1	FALSE	FALSE	hypothetical protein;protein_id=YP_007817918.1;transl_table=11
Alistipes_shahii_WAL_8301_uid197175	15212716	286	1	0	1.33675	1	FALSE	FALSE	transcriptional regulator;protein_id=YP_007817959.1;transl_table=11
Alistipes_shahii_WAL_8301_uid197175	15212304	937	7	0	2.8561	1	FALSE	FALSE	Predicted SAM-dependent methyltransferases;protein_id=YP_007817550.1;transl_table=11
Alistipes_shahii_WAL_8301_uid197175	15210697	1363	15	0	4.20737	1	FALSE	FALSE	pyridoxal-phosphate dependent TrpB-like enzyme;protein_id=YP_007815946.1;transl_table=11
Alistipes_shahii_WAL_8301_uid197175	15211532	658	4	1	2.90509	0.6	TRUE	FALSE	hypothetical protein;protein_id=YP_007816779.1;transl_table=11
Alistipes_shahii_WAL_8301_uid197175	15212290	634	2	0	1.20602	1	FALSE	FALSE	Cytidylate kinase;protein_id=YP_007817536.1;transl_table=11
Alistipes_shahii_WAL_8301_uid197175	15211695	1192	18	0	5.77313	1	FALSE	FALSE	Histidinol phosphatase and related hydrolases of the PHP family;protein_id=YP_007816942.1;transl_table=11
Alistipes_shahii_WAL_8301_uid197175	15212113	1447	4	1	1.32104	0.6	TRUE	FALSE	NADH dehydrogenase subunit M;protein_id=YP_007817359.1;transl_table=11
Alistipes_shahii_WAL_8301_uid197175	15211589	1072	6	2	2.85306	0.5	TRUE	FALSE	hypothetical protein;protein_id=YP_007816836.1;transl_table=11
Alistipes_shahii_WAL_8301_uid197175	15212541	586	6	0	3.91443	1	FALSE	FALSE	ORF6N domain.;protein_id=YP_007817787.1;transl_table=11
Alistipes_shahii_WAL_8301_uid197175	15211812	169	3	0	6.78656	1	FALSE	FALSE	hypothetical protein;protein_id=YP_007817058.1;transl_table=11
Alistipes_shahii_WAL_8301_uid197175	15210587	1789	78	0	16.6686	1	FALSE	FALSE	Pyruvate%2Foxaloacetate carboxyltransferase;protein_id=YP_007815836.1;transl_table=11
Alistipes_shahii_WAL_8301_uid197175	15210434	802	25	0	11.9174	1	FALSE	FALSE	conserved hypothetical protein TIGR00159;protein_id=YP_007815683.1;transl_table=11
Alistipes_shahii_WAL_8301_uid197175	15211347	1588	54	0	13.0004	1	FALSE	FALSE	N-acetyl-beta-hexosaminidase;protein_id=YP_007816594.1;transl_table=11
Alistipes_shahii_WAL_8301_uid197175	15211933	808	50	0	23.6578	1	FALSE	FALSE	purine nucleoside phosphorylase I%2C inosine and guanosine-specific;protein_id=YP_007817179.1;transl_table=11
Alistipes_shahii_WAL_8301_uid197175	15211692	955	45	0	18.0146	1	FALSE	FALSE	DNA-directed RNA polymerase subunit alpha;protein_id=YP_007816939.1;transl_table=11
Alistipes_shahii_WAL_8301_uid197175	15212518	1036	30	1	11.4398	0.935484	FALSE	FALSE	Predicted extracellular nuclease;protein_id=YP_007817764.1;transl_table=11
Alistipes_shahii_WAL_8301_uid197175	15212220	3043	21	0	2.63835	1	FALSE	FALSE	Cation%2Fmultidrug efflux pump;protein_id=YP_007817466.1;transl_table=11
Alistipes_shahii_WAL_8301_uid197175	15210472	547	9	0	6.29028	1	FALSE	FALSE	hypothetical protein;protein_id=YP_007815721.1;transl_table=11
Alistipes_shahii_WAL_8301_uid197175	15210595	280	2	0	2.73078	1	FALSE	FALSE	hypothetical protein;protein_id=YP_007815844.1;transl_table=11
Alistipes_shahii_WAL_8301_uid197175	15211198	727	22	0	11.5692	1	FALSE	FALSE	Superoxide dismutase;protein_id=YP_007816446.1;transl_table=11
Alistipes_shahii_WAL_8301_uid197175	15212218	451	66	0	55.9477	1	FALSE	FALSE	thioredoxin;protein_id=YP_007817464.1;transl_table=11
Alistipes_shahii_WAL_8301_uid197175	15210742	1297	1	0	0.294764	1	FALSE	FALSE	hypothetical protein;protein_id=YP_007815991.1;transl_table=11
Alistipes_shahii_WAL_8301_uid197175	15212584	685	6	0	3.3487	1	FALSE	FALSE	phosphatidylserine decarboxylase precursor-related protein;protein_id=YP_007817827.1;transl_table=11
Alistipes_shahii_WAL_8301_uid197175	15212462	424	1	0	0.901673	1	FALSE	FALSE	hypothetical protein;protein_id=YP_007817708.1;transl_table=11
Alistipes_shahii_WAL_8301_uid197175	15210715	1882	8	0	1.62512	1	FALSE	FALSE	Outer membrane cobalamin receptor protein;protein_id=YP_007815964.1;transl_table=11
Alistipes_shahii_WAL_8301_uid197175	15210298	2320	10	2	1.97746	0.666667	TRUE	FALSE	Glycosidases;protein_id=YP_007815547.1;transl_table=11
Alistipes_shahii_WAL_8301_uid197175	15212393	2143	22	6	4.99518	0.571429	TRUE	TRUE	Alpha-N-acetylglucosaminidase %28NAGLU%29.;protein_id=YP_007817639.1;transl_table=11
Alistipes_shahii_WAL_8301_uid197175	15212153	412	3	0	2.78381	1	FALSE	FALSE	hypothetical protein;protein_id=YP_007817399.1;transl_table=11
Alistipes_shahii_WAL_8301_uid197175	15212007	274	2	0	2.79058	1	FALSE	FALSE	Protein of unknown function %28DUF721%29.;protein_id=YP_007817253.1;transl_table=11
Alistipes_shahii_WAL_8301_uid197175	15210694	766	4	0	1.99639	1	FALSE	FALSE	Response regulator of the LytR%2FAlgR family;protein_id=YP_007815943.1;transl_table=11
Alistipes_shahii_WAL_8301_uid197175	15211834	763	33	0	16.535	1	FALSE	FALSE	Glycerophosphoryl diester phosphodiesterase;protein_id=YP_007817080.1;transl_table=11
Alistipes_shahii_WAL_8301_uid197175	15210717	2095	0	2	0.364973	-1	TRUE	TRUE	anaerobic ribonucleoside-triphosphate reductase;protein_id=YP_007815966.1;transl_table=11
Alistipes_shahii_WAL_8301_uid197175	15211143	1075	45	1	16.3593	0.956522	FALSE	FALSE	Transcriptional regulators;protein_id=YP_007816391.1;transl_table=11
Alistipes_shahii_WAL_8301_uid197175	15212669	2281	10	0	1.67606	1	FALSE	FALSE	Outer membrane receptor proteins%2C mostly Fe transport;protein_id=YP_007817912.1;transl_table=11
Alistipes_shahii_WAL_8301_uid197175	15211542	886	39	1	17.26	0.95	FALSE	FALSE	Transcriptional regulator containing an amidase domain and an AraC-type DNA-binding HTH domain;protein_id=YP_007816789.1;transl_table=11
Alistipes_shahii_WAL_8301_uid197175	15212447	469	3	0	2.44548	1	FALSE	FALSE	hypothetical protein;protein_id=YP_007817693.1;transl_table=11
Alistipes_shahii_WAL_8301_uid197175	15210541	1231	3	0	0.931705	1	FALSE	FALSE	Protein of unknown function %28DUF3575%29.;protein_id=YP_007815790.1;transl_table=11
Alistipes_shahii_WAL_8301_uid197175	15212661	1927	8	0	1.58717	1	FALSE	FALSE	NH%283%29-dependent NAD%28%2B%29 synthetase;protein_id=YP_007817904.1;transl_table=11
Alistipes_shahii_WAL_8301_uid197175	15210329	844	150	0	67.946	1	FALSE	FALSE	5-keto 4-deoxyuronate isomerase;protein_id=YP_007815578.1;transl_table=11
Alistipes_shahii_WAL_8301_uid197175	15210344	3142	7	0	0.85174	1	FALSE	FALSE	Cation%2Fmultidrug efflux pump;protein_id=YP_007815593.1;transl_table=11
Alistipes_shahii_WAL_8301_uid197175	15210314	1393	12	1	3.56786	0.846154	FALSE	FALSE	UDP-3-O-%5B3-hydroxymyristoyl%5D N-acetylglucosamine deacetylase %2F3-hydroxyacyl-%5Bacyl-carrier-protein%5D dehydratase;protein_id=YP_007815563.1;transl_table=11
Alistipes_shahii_WAL_8301_uid197175	15211953	709	10	0	5.39224	1	FALSE	FALSE	FKBP-type peptidyl-prolyl cis-trans isomerases 1;protein_id=YP_007817199.1;transl_table=11
Alistipes_shahii_WAL_8301_uid197175	15212811	598	1	0	0.639313	1	FALSE	FALSE	imidazole glycerol phosphate synthase subunit hisH;protein_id=YP_007818054.1;transl_table=11
Alistipes_shahii_WAL_8301_uid197175	15211015	712	24	0	12.8868	1	FALSE	FALSE	Cytochrome C biogenesis protein transmembrane region.;protein_id=YP_007816263.1;transl_table=11
Alistipes_shahii_WAL_8301_uid197175	15211098	1309	52	1	15.4793	0.962264	FALSE	FALSE	Glycosyltransferase;protein_id=YP_007816346.1;transl_table=11
Alistipes_shahii_WAL_8301_uid197175	15211286	1696	18	2	4.50837	0.8	TRUE	FALSE	hypothetical protein;protein_id=YP_007816533.1;transl_table=11
Alistipes_shahii_WAL_8301_uid197175	15211824	760	1	13	7.04254	-0.857143	TRUE	TRUE	ABC-type cobalamin%2FFe3%2B-siderophores transport systems%2C ATPase components;protein_id=YP_007817070.1;transl_table=11
Alistipes_shahii_WAL_8301_uid197175	15212430	763	52	0	26.0552	1	FALSE	FALSE	dihydrodipicolinate reductase;protein_id=YP_007817676.1;transl_table=11
Alistipes_shahii_WAL_8301_uid197175	15211570	1276	2	0	0.599231	1	FALSE	FALSE	hypothetical protein;protein_id=YP_007816817.1;transl_table=11
Alistipes_shahii_WAL_8301_uid197175	15212283	937	10	0	4.08014	1	FALSE	FALSE	Uncharacterized Fe-S protein;protein_id=YP_007817529.1;transl_table=11
Alistipes_shahii_WAL_8301_uid197175	15212753	1012	4	0	1.5111	1	FALSE	FALSE	HipA-like C-terminal domain.%2FHipA-like N-terminal domain.;protein_id=YP_007817996.1;transl_table=11
Alistipes_shahii_WAL_8301_uid197175	15212188	1555	32	0	7.86746	1	FALSE	FALSE	type I restriction system adenine methylase %28hsdM%29;protein_id=YP_007817434.1;transl_table=11
Alistipes_shahii_WAL_8301_uid197175	15212519	1231	31	0	9.62761	1	FALSE	FALSE	DNA%2FRNA endonuclease G%2C NUC1;protein_id=YP_007817765.1;transl_table=11
Alistipes_shahii_WAL_8301_uid197175	15210704	865	0	2	0.883953	-1	TRUE	TRUE	AraC-type DNA-binding domain-containing proteins;protein_id=YP_007815953.1;transl_table=11
Alistipes_shahii_WAL_8301_uid197175	15210429	1465	2	0	0.521924	1	FALSE	FALSE	SusD family.;protein_id=YP_007815678.1;transl_table=11
Alistipes_shahii_WAL_8301_uid197175	15212613	2140	227	1	40.732	0.991228	FALSE	FALSE	heterodimeric methylmalonyl-CoA mutase large subunit precursor;protein_id=YP_007817856.1;transl_table=11
Alistipes_shahii_WAL_8301_uid197175	15211642	988	12	0	4.64343	1	FALSE	FALSE	Signal transduction histidine kinase;protein_id=YP_007816889.1;transl_table=11
Alistipes_shahii_WAL_8301_uid197175	15211358	1441	8	0	2.12247	1	FALSE	FALSE	Endopolygalacturonase;protein_id=YP_007816605.1;transl_table=11
Alistipes_shahii_WAL_8301_uid197175	15210896	172	0	4	8.89092	-1	TRUE	TRUE	hypothetical protein;protein_id=YP_007816144.1;transl_table=11
Alistipes_shahii_WAL_8301_uid197175	15211278	436	2241	6	1970.3	0.99466	FALSE	FALSE	heat shock protein Hsp20;protein_id=YP_007816525.1;transl_table=11
Alistipes_shahii_WAL_8301_uid197175	15210339	442	5	0	4.32477	1	FALSE	FALSE	Protein of unknown function %28DUF1573%29.;protein_id=YP_007815588.1;transl_table=11
Alistipes_shahii_WAL_8301_uid197175	15211674	430	25	0	22.2273	1	FALSE	FALSE	LSU ribosomal protein L16P;protein_id=YP_007816921.1;transl_table=11
Alistipes_shahii_WAL_8301_uid197175	15212366	1441	1	0	0.265308	1	FALSE	FALSE	transporter%2C NhaC family %28TC 2.A.35%29;protein_id=YP_007817612.1;transl_table=11
Alistipes_shahii_WAL_8301_uid197175	15210813	1714	2	0	0.446102	1	FALSE	FALSE	Retron-type reverse transcriptase;protein_id=YP_007815782.1;transl_table=11
Alistipes_shahii_WAL_8301_uid197175	15212487	937	18	0	7.34426	1	FALSE	FALSE	Transcription termination factor;protein_id=YP_007817733.1;transl_table=11
Alistipes_shahii_WAL_8301_uid197175	15211603	688	47	0	26.1171	1	FALSE	FALSE	ribosomal large subunit pseudouridine synthase D;protein_id=YP_007816850.1;transl_table=11
Alistipes_shahii_WAL_8301_uid197175	15211857	1282	119	2	36.0838	0.966942	FALSE	FALSE	Malic enzyme;protein_id=YP_007817103.1;transl_table=11
Alistipes_shahii_WAL_8301_uid197175	15211331	1582	62	1	15.2247	0.968254	FALSE	FALSE	NAD%2B synthetase;protein_id=YP_007816578.1;transl_table=11
Alistipes_shahii_WAL_8301_uid197175	15210414	1645	2	0	0.464814	1	FALSE	FALSE	hypothetical protein;protein_id=YP_007815663.1;transl_table=11
Alistipes_shahii_WAL_8301_uid197175	15212864	1288	0	2	0.593648	-1	TRUE	TRUE	hypothetical protein;protein_id=YP_007817385.1;transl_table=11
Alistipes_shahii_WAL_8301_uid197175	15212099	4108	24	2	2.41968	0.846154	TRUE	FALSE	AraC-type DNA-binding domain-containing proteins;protein_id=YP_007817345.1;transl_table=11
Alistipes_shahii_WAL_8301_uid197175	15212083	613	0	4	2.49468	-1	TRUE	TRUE	hypothetical protein;protein_id=YP_007817329.1;transl_table=11
Alistipes_shahii_WAL_8301_uid197175	15212372	274	0	4	5.58116	-1	TRUE	TRUE	hypothetical protein;protein_id=YP_007817618.1;transl_table=11
Alistipes_shahii_WAL_8301_uid197175	15210687	991	20	0	7.71563	1	FALSE	FALSE	Multidrug resistance efflux pump;protein_id=YP_007815936.1;transl_table=11
Alistipes_shahii_WAL_8301_uid197175	15212695	3184	46	0	5.52332	1	FALSE	FALSE	carbamoyl-phosphate synthase large subunit;protein_id=YP_007817938.1;transl_table=11
Alistipes_shahii_WAL_8301_uid197175	15211158	1609	39	0	9.26667	1	FALSE	FALSE	Fibrobacter succinogenes major domain %28Fib_succ_major%29.;protein_id=YP_007816406.1;transl_table=11
Alistipes_shahii_WAL_8301_uid197175	15211704	718	3	0	1.59739	1	FALSE	FALSE	demethylmenaquinone methyltransferase;protein_id=YP_007816951.1;transl_table=11
Alistipes_shahii_WAL_8301_uid197175	15212446	2221	37	0	6.36896	1	FALSE	FALSE	%28p%29ppGpp synthetase%2C RelA%2FSpoT family;protein_id=YP_007817692.1;transl_table=11
Alistipes_shahii_WAL_8301_uid197175	15211590	565	3	0	2.02996	1	FALSE	FALSE	hypothetical protein;protein_id=YP_007816837.1;transl_table=11
Alistipes_shahii_WAL_8301_uid197175	15212631	418	12	0	10.9754	1	FALSE	FALSE	conserved hypothetical nucleotide-binding protein;protein_id=YP_007817874.1;transl_table=11
Alistipes_shahii_WAL_8301_uid197175	15210330	673	45	0	25.563	1	FALSE	FALSE	Predicted transcriptional regulator;protein_id=YP_007815579.1;transl_table=11
Alistipes_shahii_WAL_8301_uid197175	15210774	1504	9	10	4.82971	-0.0526316	TRUE	TRUE	4Fe-4S binding domain.;protein_id=YP_007816023.1;transl_table=11
Alistipes_shahii_WAL_8301_uid197175	15211909	268	4	0	5.70611	1	FALSE	FALSE	hypothetical protein;protein_id=YP_007817155.1;transl_table=11
Alistipes_shahii_WAL_8301_uid197175	15211123	1006	10	2	4.56035	0.666667	TRUE	FALSE	glucokinase;protein_id=YP_007816371.1;transl_table=11
Alistipes_shahii_WAL_8301_uid197175	15212313	2083	71	0	13.0312	1	FALSE	FALSE	peptidyl-dipeptidase Dcp . Metallo peptidase. MEROPS family M03A;protein_id=YP_007817559.1;transl_table=11
Alistipes_shahii_WAL_8301_uid197175	15211784	748	2	4	3.06665	-0.333333	TRUE	TRUE	Protein of unknown function %28DUF3298%29.;protein_id=YP_007817031.1;transl_table=11
Alistipes_shahii_WAL_8301_uid197175	15211184	1204	2	0	0.635066	1	FALSE	FALSE	Predicted unsaturated glucuronyl hydrolase involved in regulation of bacterial surface properties%2C and related proteins;protein_id=YP_007816432.1;transl_table=11
Alistipes_shahii_WAL_8301_uid197175	15211380	673	4	0	2.27227	1	FALSE	FALSE	Response regulators consisting of a CheY-like receiver domain and a winged-helix DNA-binding domain;protein_id=YP_007816627.1;transl_table=11
Alistipes_shahii_WAL_8301_uid197175	15210469	2731	109	0	15.2588	1	FALSE	FALSE	DNA segregation ATPase FtsK%2FSpoIIIE and related proteins;protein_id=YP_007815718.1;transl_table=11
Alistipes_shahii_WAL_8301_uid197175	15211477	397	3	1	3.85198	0.5	TRUE	FALSE	heat shock protein Hsp15;protein_id=YP_007816724.1;transl_table=11
Alistipes_shahii_WAL_8301_uid197175	15212688	2296	17	0	2.83069	1	FALSE	FALSE	alpha-1%2C2-mannosidase%2C putative;protein_id=YP_007817931.1;transl_table=11
Alistipes_shahii_WAL_8301_uid197175	15210635	739	11	0	5.69067	1	FALSE	FALSE	Predicted ATPase involved in cell division;protein_id=YP_007815884.1;transl_table=11
Alistipes_shahii_WAL_8301_uid197175	15211433	886	5	0	2.1575	1	FALSE	FALSE	%28E%29-4-hydroxy-3-methyl-but-2-enyl pyrophosphate reductase %28IPP and DMAPP forming%29;protein_id=YP_007816680.1;transl_table=11
Alistipes_shahii_WAL_8301_uid197175	15212780	487	1	10	8.63533	-0.818182	TRUE	TRUE	hypothetical protein;protein_id=YP_007818023.1;transl_table=11
Alistipes_shahii_WAL_8301_uid197175	15212848	1201	0	4	1.2733	-1	TRUE	TRUE	Site-specific recombinase XerD;protein_id=YP_007816070.1;transl_table=11
Alistipes_shahii_WAL_8301_uid197175	15211159	1420	8	0	2.15386	1	FALSE	FALSE	hypothetical protein;protein_id=YP_007816407.1;transl_table=11
Alistipes_shahii_WAL_8301_uid197175	15211367	637	8	1	5.40155	0.777778	FALSE	FALSE	Organic radical activating enzymes;protein_id=YP_007816614.1;transl_table=11
Alistipes_shahii_WAL_8301_uid197175	15212700	1402	44	0	11.9983	1	FALSE	FALSE	Glycerol dehydrogenase and related enzymes;protein_id=YP_007817943.1;transl_table=11
Alistipes_shahii_WAL_8301_uid197175	15210449	895	25	2	11.5334	0.851852	TRUE	FALSE	hypothetical protein;protein_id=YP_007815698.1;transl_table=11
Alistipes_shahii_WAL_8301_uid197175	15212875	853	4	2	2.68916	0.333333	TRUE	TRUE	Sugar phosphate isomerases%2Fepimerases;protein_id=YP_007818044.1;transl_table=11
Alistipes_shahii_WAL_8301_uid197175	15211431	679	3	0	1.68914	1	FALSE	FALSE	Putative threonine efflux protein;protein_id=YP_007816678.1;transl_table=11
Alistipes_shahii_WAL_8301_uid197175	15211464	547	15	0	10.4838	1	FALSE	FALSE	3-deoxy-D-manno-octulosonate 8-phosphate phosphatase%2C YrbI family;protein_id=YP_007816711.1;transl_table=11
Alistipes_shahii_WAL_8301_uid197175	15211334	1030	3	0	1.11352	1	FALSE	FALSE	electron transport complex%2C RnfABCDGE type%2C D subunit;protein_id=YP_007816581.1;transl_table=11
Alistipes_shahii_WAL_8301_uid197175	15212720	217	2	16	31.7123	-0.777778	TRUE	TRUE	hypothetical protein;protein_id=YP_007817963.1;transl_table=11
Alistipes_shahii_WAL_8301_uid197175	15211815	397	0	1	0.962996	-1	TRUE	FALSE	Transposase IS116%2FIS110%2FIS902 family.;protein_id=YP_007817061.1;transl_table=11
Alistipes_shahii_WAL_8301_uid197175	15211226	1495	6	4	2.55725	0.2	TRUE	TRUE	Catalase;protein_id=YP_007816473.1;transl_table=11
Alistipes_shahii_WAL_8301_uid197175	15212413	1501	27	0	6.87699	1	FALSE	FALSE	Signal transduction histidine kinase;protein_id=YP_007817659.1;transl_table=11
Alistipes_shahii_WAL_8301_uid197175	15211291	238	41	0	65.86	1	FALSE	FALSE	acyl carrier protein;protein_id=YP_007816538.1;transl_table=11
Alistipes_shahii_WAL_8301_uid197175	15212342	2029	2	0	0.376845	1	FALSE	FALSE	Subtilisin-like serine proteases;protein_id=YP_007817588.1;transl_table=11
Alistipes_shahii_WAL_8301_uid197175	15211150	2290	0	4	0.667789	-1	TRUE	TRUE	Outer membrane receptor proteins%2C mostly Fe transport;protein_id=YP_007816398.1;transl_table=11
Alistipes_shahii_WAL_8301_uid197175	15211808	1384	0	2	0.55247	-1	TRUE	TRUE	NAD-dependent aldehyde dehydrogenases;protein_id=YP_007816822.1;transl_table=11
Alistipes_shahii_WAL_8301_uid197175	15212474	853	16	0	7.1711	1	FALSE	FALSE	hypothetical protein;protein_id=YP_007817720.1;transl_table=11
Alistipes_shahii_WAL_8301_uid197175	15211063	1168	3	0	0.981959	1	FALSE	FALSE	hypothetical protein;protein_id=YP_007816311.1;transl_table=11
Alistipes_shahii_WAL_8301_uid197175	15212286	1477	49	0	12.6833	1	FALSE	FALSE	cysteinyl-tRNA synthetase;protein_id=YP_007817532.1;transl_table=11
Alistipes_shahii_WAL_8301_uid197175	15210757	1336	2	0	0.57232	1	FALSE	FALSE	Response regulator containing CheY-like receiver%2C AAA-type ATPase%2C and DNA-binding domains;protein_id=YP_007816006.1;transl_table=11
Alistipes_shahii_WAL_8301_uid197175	15210422	340	7	0	7.87108	1	FALSE	FALSE	hypothetical protein;protein_id=YP_007815671.1;transl_table=11
Alistipes_shahii_WAL_8301_uid197175	15212622	1507	37	0	9.3865	1	FALSE	FALSE	ribonuclease%2C Rne%2FRng family;protein_id=YP_007817865.1;transl_table=11
Alistipes_shahii_WAL_8301_uid197175	15211309	979	5	0	1.95255	1	FALSE	FALSE	chorismate synthase;protein_id=YP_007816556.1;transl_table=11
Alistipes_shahii_WAL_8301_uid197175	15211660	190	1	0	2.01216	1	FALSE	FALSE	Exonuclease VII small subunit.;protein_id=YP_007816907.1;transl_table=11
Alistipes_shahii_WAL_8301_uid197175	15211748	901	8	2	4.24317	0.6	TRUE	FALSE	cation diffusion facilitator family transporter;protein_id=YP_007816995.1;transl_table=11
Alistipes_shahii_WAL_8301_uid197175	15210780	1372	14	0	3.90112	1	FALSE	FALSE	efflux transporter%2C outer membrane factor %28OMF%29 lipoprotein%2C NodT family;protein_id=YP_007816029.1;transl_table=11
Alistipes_shahii_WAL_8301_uid197175	15211399	196	38	0	74.1212	1	FALSE	FALSE	LSU ribosomal protein L35P;protein_id=YP_007816646.1;transl_table=11
Alistipes_shahii_WAL_8301_uid197175	15210317	496	8	0	6.16628	1	FALSE	FALSE	hypothetical protein;protein_id=YP_007815566.1;transl_table=11
Alistipes_shahii_WAL_8301_uid197175	15210655	682	6	0	3.36343	1	FALSE	FALSE	conserved hypothetical protein TIGR02453;protein_id=YP_007815904.1;transl_table=11
Alistipes_shahii_WAL_8301_uid197175	15210676	298	13	2	19.2438	0.733333	TRUE	FALSE	Protein of unknown function %28DUF3276%29.;protein_id=YP_007815925.1;transl_table=11
Alistipes_shahii_WAL_8301_uid197175	15212407	577	13	0	8.61356	1	FALSE	FALSE	Thymidine kinase;protein_id=YP_007817653.1;transl_table=11
Alistipes_shahii_WAL_8301_uid197175	15212067	3109	17	0	2.09047	1	FALSE	FALSE	Beta-galactosidase%2Fbeta-glucuronidase;protein_id=YP_007817313.1;transl_table=11
Alistipes_shahii_WAL_8301_uid197175	15210560	553	5	0	3.45669	1	FALSE	FALSE	Gram-negative bacterial tonB protein.;protein_id=YP_007815809.1;transl_table=11
Alistipes_shahii_WAL_8301_uid197175	15212018	883	6	0	2.5978	1	FALSE	FALSE	hypothetical protein;protein_id=YP_007817264.1;transl_table=11
Alistipes_shahii_WAL_8301_uid197175	15211079	1867	4	0	0.819088	1	FALSE	FALSE	Beta-galactosidase%2Fbeta-glucuronidase;protein_id=YP_007816327.1;transl_table=11
Alistipes_shahii_WAL_8301_uid197175	15211940	1282	14	0	4.17499	1	FALSE	FALSE	Predicted dehydrogenases and related proteins;protein_id=YP_007817186.1;transl_table=11
Alistipes_shahii_WAL_8301_uid197175	15212201	1363	3	1	1.12196	0.5	TRUE	FALSE	Soluble lytic murein transglycosylase and related regulatory proteins %28some contain LysM%2Finvasin domains%29;protein_id=YP_007817447.1;transl_table=11
Alistipes_shahii_WAL_8301_uid197175	15210477	994	33	1	13.077	0.941176	FALSE	FALSE	Sugar kinases%2C ribokinase family;protein_id=YP_007815726.1;transl_table=11
Alistipes_shahii_WAL_8301_uid197175	15211929	736	26	0	13.5055	1	FALSE	FALSE	Short-chain dehydrogenases of various substrate specificities;protein_id=YP_007817175.1;transl_table=11
Alistipes_shahii_WAL_8301_uid197175	15212637	2137	32	0	5.7248	1	FALSE	FALSE	Dipeptidyl aminopeptidases%2Facylaminoacyl-peptidases;protein_id=YP_007817880.1;transl_table=11
Alistipes_shahii_WAL_8301_uid197175	15211615	1315	46	2	13.955	0.916667	FALSE	FALSE	cell division protein FtsZ;protein_id=YP_007816862.1;transl_table=11
Alistipes_shahii_WAL_8301_uid197175	15211623	2299	34	2	5.98658	0.888889	FALSE	FALSE	DNA topoisomerase I;protein_id=YP_007816870.1;transl_table=11
Alistipes_shahii_WAL_8301_uid197175	15211151	1057	9	0	3.25524	1	FALSE	FALSE	Galactose mutarotase and related enzymes;protein_id=YP_007816399.1;transl_table=11
Alistipes_shahii_WAL_8301_uid197175	15211906	388	7	0	6.89734	1	FALSE	FALSE	hypothetical protein;protein_id=YP_007817152.1;transl_table=11
Alistipes_shahii_WAL_8301_uid197175	15212874	1348	32	6	10.7773	0.684211	TRUE	TRUE	sodium%2Fproton antiporter%2C NhaD family %28TC 2.A.62%29;protein_id=YP_007817740.1;transl_table=11
Alistipes_shahii_WAL_8301_uid197175	15212178	1042	2	0	0.733799	1	FALSE	FALSE	hypothetical protein;protein_id=YP_007817424.1;transl_table=11
Alistipes_shahii_WAL_8301_uid197175	15211400	709	10	0	5.39224	1	FALSE	FALSE	Uncharacterized membrane protein;protein_id=YP_007816647.1;transl_table=11
Alistipes_shahii_WAL_8301_uid197175	15212438	1267	10	0	3.01744	1	FALSE	FALSE	Antirepressor regulating drug resistance%2C predicted signal transduction N-terminal membrane component;protein_id=YP_007817684.1;transl_table=11
Alistipes_shahii_WAL_8301_uid197175	15210674	739	5	2	3.62133	0.428571	TRUE	TRUE	shikimate dehydrogenase;protein_id=YP_007815923.1;transl_table=11
Alistipes_shahii_WAL_8301_uid197175	15212681	1027	4	0	1.48903	1	FALSE	FALSE	phosphoribosylformylglycinamidine cyclo-ligase;protein_id=YP_007817924.1;transl_table=11
Alistipes_shahii_WAL_8301_uid197175	15212606	823	16	0	7.4325	1	FALSE	FALSE	Predicted N-acetylglucosamine kinase;protein_id=YP_007817849.1;transl_table=11
Alistipes_shahii_WAL_8301_uid197175	15212131	3034	82	1	10.4587	0.975904	FALSE	FALSE	Outer membrane receptor proteins%2C mostly Fe transport;protein_id=YP_007817377.1;transl_table=11
Alistipes_shahii_WAL_8301_uid197175	15212879	1189	1013	1	326.04	0.998028	FALSE	FALSE	translation elongation factor 1A %28EF-1A%2FEF-Tu%29;protein_id=YP_007818039.1;transl_table=11
Alistipes_shahii_WAL_8301_uid197175	15211741	202	7	1	15.141	0.75	FALSE	FALSE	hypothetical protein;protein_id=YP_007816988.1;transl_table=11
Alistipes_shahii_WAL_8301_uid197175	15211410	937	2	0	0.816029	1	FALSE	FALSE	hypothetical protein;protein_id=YP_007816657.1;transl_table=11
Alistipes_shahii_WAL_8301_uid197175	15212103	1384	60	0	16.5741	1	FALSE	FALSE	tyrosine phenol-lyase;protein_id=YP_007817349.1;transl_table=11
Alistipes_shahii_WAL_8301_uid197175	15210576	649	7	2	5.30167	0.555556	TRUE	FALSE	NADH:ubiquinone oxidoreductase%2C Na%28%2B%29-translocating%2C D subunit;protein_id=YP_007815825.1;transl_table=11
Alistipes_shahii_WAL_8301_uid197175	15212587	352	8	0	8.68885	1	FALSE	FALSE	iojap-related protein;protein_id=YP_007817830.1;transl_table=11
Alistipes_shahii_WAL_8301_uid197175	15210667	1642	0	2	0.465663	-1	TRUE	TRUE	ATPase components of ABC transporters with duplicated ATPase domains;protein_id=YP_007815916.1;transl_table=11
Alistipes_shahii_WAL_8301_uid197175	15212644	1675	1	0	0.228244	1	FALSE	FALSE	hypothetical protein;protein_id=YP_007817887.1;transl_table=11
Alistipes_shahii_WAL_8301_uid197175	15211922	967	12	0	4.74427	1	FALSE	FALSE	GSCFA family.;protein_id=YP_007817168.1;transl_table=11
Alistipes_shahii_WAL_8301_uid197175	15212143	2383	6	0	0.962592	1	FALSE	FALSE	Outer membrane receptor proteins%2C mostly Fe transport;protein_id=YP_007817389.1;transl_table=11
Alistipes_shahii_WAL_8301_uid197175	15210931	919	2	0	0.832012	1	FALSE	FALSE	hypothetical protein;protein_id=YP_007816179.1;transl_table=11
Alistipes_shahii_WAL_8301_uid197175	15211617	568	2	0	1.34616	1	FALSE	FALSE	Phosphopantetheinyl transferase component of siderophore synthetase;protein_id=YP_007816864.1;transl_table=11
Alistipes_shahii_WAL_8301_uid197175	15212276	568	2	0	1.34616	1	FALSE	FALSE	hypothetical protein;protein_id=YP_007817522.1;transl_table=11
Alistipes_shahii_WAL_8301_uid197175	15210565	952	2	0	0.803171	1	FALSE	FALSE	Membrane proteins related to metalloendopeptidases;protein_id=YP_007815814.1;transl_table=11
Alistipes_shahii_WAL_8301_uid197175	15210597	451	14	0	11.8677	1	FALSE	FALSE	hypothetical protein;protein_id=YP_007815846.1;transl_table=11
Alistipes_shahii_WAL_8301_uid197175	15212271	1579	47	0	11.3797	1	FALSE	FALSE	Uncharacterized homolog of PSP1;protein_id=YP_007817517.1;transl_table=11
Alistipes_shahii_WAL_8301_uid197175	15212171	679	13	0	7.31962	1	FALSE	FALSE	Response regulators consisting of a CheY-like receiver domain and a winged-helix DNA-binding domain;protein_id=YP_007817417.1;transl_table=11
Alistipes_shahii_WAL_8301_uid197175	15212454	289	11	0	14.5516	1	FALSE	FALSE	hypothetical protein;protein_id=YP_007817700.1;transl_table=11
Alistipes_shahii_WAL_8301_uid197175	15212027	859	4	0	1.78025	1	FALSE	FALSE	hypothetical protein;protein_id=YP_007817273.1;transl_table=11
Alistipes_shahii_WAL_8301_uid197175	15210547	424	4	27	27.9519	-0.741935	TRUE	TRUE	Bacterial mobilisation protein %28MobC%29.;protein_id=YP_007815796.1;transl_table=11
Alistipes_shahii_WAL_8301_uid197175	15211438	370	5	4	9.29942	0.111111	TRUE	TRUE	RNase P protein component;protein_id=YP_007816685.1;transl_table=11
Alistipes_shahii_WAL_8301_uid197175	15212651	694	14	0	7.71229	1	FALSE	FALSE	Predicted soluble lytic transglycosylase fused to an ABC-type amino acid-binding protein;protein_id=YP_007817894.1;transl_table=11
Alistipes_shahii_WAL_8301_uid197175	15212146	1000	2	0	0.764619	1	FALSE	FALSE	Fe2%2B-dicitrate sensor%2C membrane component;protein_id=YP_007817392.1;transl_table=11
Alistipes_shahii_WAL_8301_uid197175	15212361	700	1	0	0.546156	1	FALSE	FALSE	hypothetical protein;protein_id=YP_007817607.1;transl_table=11
Alistipes_shahii_WAL_8301_uid197175	15211009	1234	162	0	50.1897	1	FALSE	FALSE	hypothetical protein;protein_id=YP_007816257.1;transl_table=11
Alistipes_shahii_WAL_8301_uid197175	15212795	199	39	0	74.925	1	FALSE	FALSE	preprotein translocase%2C SecE subunit%2C bacterial;protein_id=YP_007818038.1;transl_table=11
Alistipes_shahii_WAL_8301_uid197175	15212843	1141	0	1	0.335065	-1	TRUE	FALSE	Site-specific recombinase XerD;protein_id=YP_007816005.1;transl_table=11
Alistipes_shahii_WAL_8301_uid197175	15212004	382	16	3	19.0154	0.684211	TRUE	FALSE	Heat shock protein;protein_id=YP_007817250.1;transl_table=11
Alistipes_shahii_WAL_8301_uid197175	15212352	1768	4	0	0.864954	1	FALSE	FALSE	hypothetical protein;protein_id=YP_007817598.1;transl_table=11
Alistipes_shahii_WAL_8301_uid197175	15211207	1294	0	2	0.590896	-1	TRUE	TRUE	Relaxase%2FMobilisation nuclease domain.;protein_id=YP_007816455.1;transl_table=11
Alistipes_shahii_WAL_8301_uid197175	15211485	904	21	0	8.88108	1	FALSE	FALSE	S-adenosyl-methyltransferase MraW;protein_id=YP_007816732.1;transl_table=11
Alistipes_shahii_WAL_8301_uid197175	15211864	1015	6	0	2.25996	1	FALSE	FALSE	hypothetical protein;protein_id=YP_007817110.1;transl_table=11
Alistipes_shahii_WAL_8301_uid197175	15211685	448	50	0	42.6685	1	FALSE	FALSE	LSU ribosomal protein L15P;protein_id=YP_007816932.1;transl_table=11
Alistipes_shahii_WAL_8301_uid197175	15212641	2128	8	2	1.79657	0.6	TRUE	FALSE	hypothetical protein;protein_id=YP_007817884.1;transl_table=11
Alistipes_shahii_WAL_8301_uid197175	15211061	3280	35	0	4.07952	1	FALSE	FALSE	Outer membrane receptor for ferrienterochelin and colicins;protein_id=YP_007816309.1;transl_table=11
Alistipes_shahii_WAL_8301_uid197175	15210886	1831	16	1	3.54957	0.882353	FALSE	FALSE	SusD family.;protein_id=YP_007816134.1;transl_table=11
Alistipes_shahii_WAL_8301_uid197175	15212616	2032	89	4	17.4974	0.913978	TRUE	FALSE	PPIC-type PPIASE domain.;protein_id=YP_007817859.1;transl_table=11
Alistipes_shahii_WAL_8301_uid197175	15211629	262	2	2	5.83679	0	TRUE	TRUE	Protein of unknown function %28DUF3098%29.;protein_id=YP_007816876.1;transl_table=11
Alistipes_shahii_WAL_8301_uid197175	15210656	964	6	0	2.37952	1	FALSE	FALSE	Esterase%2Flipase;protein_id=YP_007815905.1;transl_table=11
Alistipes_shahii_WAL_8301_uid197175	15211160	706	3	0	1.62454	1	FALSE	FALSE	conserved hypothetical protein TIGR00096;protein_id=YP_007816408.1;transl_table=11
Alistipes_shahii_WAL_8301_uid197175	15210721	1174	4	0	1.30259	1	FALSE	FALSE	Site-specific recombinase XerD;protein_id=YP_007815970.1;transl_table=11
Alistipes_shahii_WAL_8301_uid197175	15211221	1459	20	0	5.24071	1	FALSE	FALSE	aminoacyl-histidine dipeptidase;protein_id=YP_007816468.1;transl_table=11
Alistipes_shahii_WAL_8301_uid197175	15211969	1102	10	0	3.46923	1	FALSE	FALSE	aminomethyltransferase;protein_id=YP_007817215.1;transl_table=11
Alistipes_shahii_WAL_8301_uid197175	15210496	556	4	0	2.75043	1	FALSE	FALSE	hypothetical protein;protein_id=YP_007815745.1;transl_table=11
Alistipes_shahii_WAL_8301_uid197175	15210515	733	11	2	6.78039	0.692308	TRUE	FALSE	NAD-dependent protein deacetylases%2C SIR2 family;protein_id=YP_007815764.1;transl_table=11
Alistipes_shahii_WAL_8301_uid197175	15211490	1360	17	9	7.30886	0.307692	TRUE	TRUE	Response regulator containing CheY-like receiver%2C AAA-type ATPase%2C and DNA-binding domains;protein_id=YP_007816737.1;transl_table=11
Alistipes_shahii_WAL_8301_uid197175	15211096	4249	71	0	6.38832	1	FALSE	FALSE	alpha-glucan phosphorylases;protein_id=YP_007816344.1;transl_table=11
Alistipes_shahii_WAL_8301_uid197175	15211521	943	5	1	2.43251	0.666667	FALSE	FALSE	quinolinate synthetase A;protein_id=YP_007816768.1;transl_table=11
Alistipes_shahii_WAL_8301_uid197175	15210268	175	2	0	4.36925	1	FALSE	FALSE	hypothetical protein;protein_id=YP_007815517.1;transl_table=11
Alistipes_shahii_WAL_8301_uid197175	15212673	1387	0	2	0.551275	-1	TRUE	TRUE	hypothetical protein;protein_id=YP_007817916.1;transl_table=11
Alistipes_shahii_WAL_8301_uid197175	15212090	2134	30	1	5.5537	0.935484	FALSE	FALSE	prolyl oligopeptidase . Serine peptidase. MEROPS family S09A;protein_id=YP_007817336.1;transl_table=11
Alistipes_shahii_WAL_8301_uid197175	15210660	1369	39	0	10.8912	1	FALSE	FALSE	Acetylornithine deacetylase%2FSuccinyl-diaminopimelate desuccinylase and related deacylases;protein_id=YP_007815909.1;transl_table=11
Alistipes_shahii_WAL_8301_uid197175	15211595	316	1	0	1.20984	1	FALSE	FALSE	hypothetical protein;protein_id=YP_007816842.1;transl_table=11
Alistipes_shahii_WAL_8301_uid197175	15210744	1555	8	0	1.96687	1	FALSE	FALSE	hypothetical protein;protein_id=YP_007815993.1;transl_table=11
Alistipes_shahii_WAL_8301_uid197175	15212449	388	3	0	2.956	1	FALSE	FALSE	Diadenosine tetraphosphate %28Ap4A%29 hydrolase and other HIT family hydrolases;protein_id=YP_007817695.1;transl_table=11
Alistipes_shahii_WAL_8301_uid197175	15210323	877	39	0	17.0012	1	FALSE	FALSE	Domain of Unknown Function %28DUF1080%29.;protein_id=YP_007815572.1;transl_table=11
Alistipes_shahii_WAL_8301_uid197175	15211145	1180	64	0	20.7354	1	FALSE	FALSE	D-mannonate dehydratase;protein_id=YP_007816393.1;transl_table=11
Alistipes_shahii_WAL_8301_uid197175	15211336	586	2	7	5.87165	-0.555556	TRUE	TRUE	electron transport complex%2C RnfABCDGE type%2C E subunit;protein_id=YP_007816583.1;transl_table=11
Alistipes_shahii_WAL_8301_uid197175	15210766	460	5	0	4.15554	1	FALSE	FALSE	hypothetical protein;protein_id=YP_007816015.1;transl_table=11
Alistipes_shahii_WAL_8301_uid197175	15210899	1828	23	0	4.81024	1	FALSE	FALSE	dihydroxyacid dehydratase;protein_id=YP_007816147.1;transl_table=11
Alistipes_shahii_WAL_8301_uid197175	15212725	247	0	20	30.9562	-1	TRUE	TRUE	hypothetical protein;protein_id=YP_007817968.1;transl_table=11
Alistipes_shahii_WAL_8301_uid197175	15212856	1555	4	11	3.68787	-0.466667	TRUE	TRUE	Uncharacterized FAD-dependent dehydrogenases;protein_id=YP_007817027.1;transl_table=11
Alistipes_shahii_WAL_8301_uid197175	15212383	1477	16	0	4.14147	1	FALSE	FALSE	Predicted phosphohydrolases;protein_id=YP_007817629.1;transl_table=11
Alistipes_shahii_WAL_8301_uid197175	15210871	868	7	1	3.52359	0.75	FALSE	FALSE	Sugar phosphate isomerases%2Fepimerases;protein_id=YP_007816119.1;transl_table=11
Alistipes_shahii_WAL_8301_uid197175	15212609	193	7	0	13.8661	1	FALSE	FALSE	SSU ribosomal protein S21P;protein_id=YP_007817852.1;transl_table=11
Alistipes_shahii_WAL_8301_uid197175	15210906	733	3	2	2.60784	0.2	TRUE	TRUE	Uncharacterized protein involved in copper resistance;protein_id=YP_007816154.1;transl_table=11
Alistipes_shahii_WAL_8301_uid197175	15211341	1939	2	0	0.394337	1	FALSE	FALSE	Putative glycosyl hydrolase of unknown function %28DUF1680%29.;protein_id=YP_007816588.1;transl_table=11
Alistipes_shahii_WAL_8301_uid197175	15210640	1189	78	1	25.4016	0.974684	FALSE	FALSE	Aspartate%2Ftyrosine%2Faromatic aminotransferase;protein_id=YP_007815889.1;transl_table=11
Alistipes_shahii_WAL_8301_uid197175	15210509	667	0	5	2.86589	-1	TRUE	TRUE	ABC-type branched-chain amino acid transport systems%2C ATPase component;protein_id=YP_007815758.1;transl_table=11
Alistipes_shahii_WAL_8301_uid197175	15210554	1126	9	2	3.73482	0.636364	TRUE	FALSE	methylmalonyl-CoA mutase metallochaperone MeaB;protein_id=YP_007815803.1;transl_table=11
Alistipes_shahii_WAL_8301_uid197175	15212009	685	24	0	13.3948	1	FALSE	FALSE	hypothetical protein;protein_id=YP_007817255.1;transl_table=11
Alistipes_shahii_WAL_8301_uid197175	15211956	997	6	0	2.30076	1	FALSE	FALSE	4-phosphoerythronate dehydrogenase;protein_id=YP_007817202.1;transl_table=11
Alistipes_shahii_WAL_8301_uid197175	15211513	1027	27	0	10.051	1	FALSE	FALSE	phenylalanyl-tRNA synthetase%2C alpha subunit;protein_id=YP_007816760.1;transl_table=11
Alistipes_shahii_WAL_8301_uid197175	15212467	1063	6	0	2.15791	1	FALSE	FALSE	3-isopropylmalate dehydrogenase;protein_id=YP_007817713.1;transl_table=11
Alistipes_shahii_WAL_8301_uid197175	15211365	775	29	0	14.3058	1	FALSE	FALSE	hypothetical protein;protein_id=YP_007816612.1;transl_table=11
Alistipes_shahii_WAL_8301_uid197175	15211667	2074	142	3	26.7285	0.958621	FALSE	FALSE	translation elongation factor 2 %28EF-2%2FEF-G%29;protein_id=YP_007816914.1;transl_table=11
Alistipes_shahii_WAL_8301_uid197175	15210713	811	2	0	0.94281	1	FALSE	FALSE	Predicted oxidoreductases of the aldo%2Fketo reductase family;protein_id=YP_007815962.1;transl_table=11
Alistipes_shahii_WAL_8301_uid197175	15212859	1369	642	5	180.682	0.984544	FALSE	FALSE	hypothetical protein;protein_id=YP_007817099.1;transl_table=11
Alistipes_shahii_WAL_8301_uid197175	15210610	1090	5	4	3.15668	0.111111	TRUE	TRUE	hypothetical protein;protein_id=YP_007815859.1;transl_table=11
Alistipes_shahii_WAL_8301_uid197175	15210768	3100	18	2	2.46651	0.8	TRUE	FALSE	The %28Largely Gram-negative Bacterial%29 Hydrophobe%2FAmphiphile Efflux-1 %28HAE1%29 Family;protein_id=YP_007816017.1;transl_table=11
Alistipes_shahii_WAL_8301_uid197175	15210815	2332	12	0	1.96729	1	FALSE	FALSE	Domain of unknown function %28DUF1735%29.;protein_id=YP_007816063.1;transl_table=11
Alistipes_shahii_WAL_8301_uid197175	15212714	625	7	0	4.28187	1	FALSE	FALSE	hypothetical protein;protein_id=YP_007817957.1;transl_table=11
Alistipes_shahii_WAL_8301_uid197175	15210977	925	1	0	0.413308	1	FALSE	FALSE	Relaxase%2FMobilisation nuclease domain.;protein_id=YP_007816225.1;transl_table=11
Alistipes_shahii_WAL_8301_uid197175	15211644	1417	8	0	2.15842	1	FALSE	FALSE	cardiolipin synthetase 2;protein_id=YP_007816891.1;transl_table=11
Alistipes_shahii_WAL_8301_uid197175	15211016	328	13	0	15.1525	1	FALSE	FALSE	Cupin domain.;protein_id=YP_007816264.1;transl_table=11
Alistipes_shahii_WAL_8301_uid197175	15211491	400	3	0	2.86732	1	FALSE	FALSE	hypothetical protein;protein_id=YP_007816738.1;transl_table=11
Alistipes_shahii_WAL_8301_uid197175	15211820	388	2	0	1.97067	1	FALSE	FALSE	Protein of unknown function %28DUF3408%29.;protein_id=YP_007817066.1;transl_table=11
Alistipes_shahii_WAL_8301_uid197175	15212789	4261	411	0	36.8761	1	FALSE	FALSE	DNA-directed RNA polymerase subunit beta%27;protein_id=YP_007818032.1;transl_table=11
Alistipes_shahii_WAL_8301_uid197175	15212299	3196	14	0	1.6747	1	FALSE	FALSE	Outer membrane receptor proteins%2C mostly Fe transport;protein_id=YP_007817545.1;transl_table=11
Alistipes_shahii_WAL_8301_uid197175	15211402	1030	5	0	1.85587	1	FALSE	FALSE	Predicted periplasmic protein %28DUF2233%29.;protein_id=YP_007816649.1;transl_table=11
Alistipes_shahii_WAL_8301_uid197175	15211836	1570	96	1	23.6204	0.979381	FALSE	FALSE	Glycerol-3-phosphate dehydrogenase;protein_id=YP_007817082.1;transl_table=11
Alistipes_shahii_WAL_8301_uid197175	15210805	811	1	2	1.41422	-0.333333	TRUE	TRUE	nicotinate %28nicotinamide%29 nucleotide adenylyltransferase;protein_id=YP_007816054.1;transl_table=11
Alistipes_shahii_WAL_8301_uid197175	15211801	1336	33	0	9.44327	1	FALSE	FALSE	Domain of unknown function %28DUF1735%29.;protein_id=YP_007817048.1;transl_table=11
Alistipes_shahii_WAL_8301_uid197175	15210327	1615	1	11	2.84069	-0.833333	TRUE	TRUE	ATPase components of ABC transporters with duplicated ATPase domains;protein_id=YP_007815576.1;transl_table=11
Alistipes_shahii_WAL_8301_uid197175	15211580	886	28	0	12.082	1	FALSE	FALSE	Uncharacterized conserved protein %28some members contain a von Willebrand factor type A %28vWA%29 domain%29;protein_id=YP_007816827.1;transl_table=11
Alistipes_shahii_WAL_8301_uid197175	15211283	634	2	9	6.63313	-0.636364	TRUE	TRUE	NTP pyrophosphohydrolases including oxidative damage repair enzymes;protein_id=YP_007816530.1;transl_table=11
Alistipes_shahii_WAL_8301_uid197175	15211761	1990	52	1	10.1821	0.962264	FALSE	FALSE	Subtilisin-like serine proteases;protein_id=YP_007817008.1;transl_table=11
Alistipes_shahii_WAL_8301_uid197175	15211343	4135	19	0	1.75668	1	FALSE	FALSE	Signal transduction histidine kinase;protein_id=YP_007816590.1;transl_table=11
Alistipes_shahii_WAL_8301_uid197175	15211641	823	13	0	6.03891	1	FALSE	FALSE	5%27-nucleotidase %2F3%27-nucleotidase %2Fexopolyphosphatase;protein_id=YP_007816888.1;transl_table=11
Alistipes_shahii_WAL_8301_uid197175	15211288	367	3	0	3.12515	1	FALSE	FALSE	Predicted endonuclease distantly related to archaeal Holliday junction resolvase;protein_id=YP_007816535.1;transl_table=11
Alistipes_shahii_WAL_8301_uid197175	15211462	703	10	0	5.43826	1	FALSE	FALSE	Peptidyl-prolyl cis-trans isomerase %28rotamase%29-cyclophilin family;protein_id=YP_007816709.1;transl_table=11
Alistipes_shahii_WAL_8301_uid197175	15210658	1846	4	0	0.828406	1	FALSE	FALSE	glutamine--fructose-6-phosphate transaminase;protein_id=YP_007815907.1;transl_table=11
Alistipes_shahii_WAL_8301_uid197175	15212336	1435	26	6	8.52537	0.625	TRUE	TRUE	aspartate ammonia-lyase;protein_id=YP_007817582.1;transl_table=11
Alistipes_shahii_WAL_8301_uid197175	15211782	964	2	58	23.7952	-0.933333	TRUE	TRUE	Protein of unknown function %28DUF3184%29.;protein_id=YP_007817029.1;transl_table=11
Alistipes_shahii_WAL_8301_uid197175	15212238	1663	1	0	0.229891	1	FALSE	FALSE	N-acetyl-beta-hexosaminidase;protein_id=YP_007817484.1;transl_table=11
Alistipes_shahii_WAL_8301_uid197175	15212529	283	1	0	1.35092	1	FALSE	FALSE	hypothetical protein;protein_id=YP_007817775.1;transl_table=11
Alistipes_shahii_WAL_8301_uid197175	15211119	436	4	0	3.50743	1	FALSE	FALSE	hypothetical protein;protein_id=YP_007816367.1;transl_table=11
Alistipes_shahii_WAL_8301_uid197175	15211883	592	6	2	5.16634	0.5	TRUE	FALSE	hypothetical protein;protein_id=YP_007817129.1;transl_table=11
Alistipes_shahii_WAL_8301_uid197175	15210662	880	16	0	6.95108	1	FALSE	FALSE	Uridine phosphorylase;protein_id=YP_007815911.1;transl_table=11
Alistipes_shahii_WAL_8301_uid197175	15210300	1660	17	0	3.91522	1	FALSE	FALSE	SusD family.;protein_id=YP_007815549.1;transl_table=11
Alistipes_shahii_WAL_8301_uid197175	15211797	1279	7	0	2.09239	1	FALSE	FALSE	hypothetical protein;protein_id=YP_007817044.1;transl_table=11
Alistipes_shahii_WAL_8301_uid197175	15211529	610	14	0	8.77432	1	FALSE	FALSE	GTP cyclohydrolase I;protein_id=YP_007816776.1;transl_table=11
Alistipes_shahii_WAL_8301_uid197175	15211567	2200	2	0	0.347554	1	FALSE	FALSE	Alpha-galactosidase;protein_id=YP_007816814.1;transl_table=11
Alistipes_shahii_WAL_8301_uid197175	15211317	1240	2	2	1.23326	0	TRUE	TRUE	Predicted Zn-dependent peptidases;protein_id=YP_007816564.1;transl_table=11
Alistipes_shahii_WAL_8301_uid197175	15211919	1225	4	0	1.24836	1	FALSE	FALSE	Site-specific recombinase XerD;protein_id=YP_007817165.1;transl_table=11
Alistipes_shahii_WAL_8301_uid197175	15211325	1342	62	0	17.6626	1	FALSE	FALSE	K%2B transport systems%2C NAD-binding component;protein_id=YP_007816572.1;transl_table=11
Alistipes_shahii_WAL_8301_uid197175	15212571	1999	119	5	23.715	0.919355	TRUE	FALSE	Peptidase family M49.;protein_id=YP_007817814.1;transl_table=11
Alistipes_shahii_WAL_8301_uid197175	15212070	1585	11	12	5.54771	-0.0434783	TRUE	TRUE	bacterial peptide chain release factor 3 %28bRF-3%29;protein_id=YP_007817316.1;transl_table=11
Alistipes_shahii_WAL_8301_uid197175	15211108	1723	365	2	81.4321	0.989101	FALSE	FALSE	Tetratricopeptide repeat.;protein_id=YP_007816356.1;transl_table=11
Alistipes_shahii_WAL_8301_uid197175	15212806	916	2	0	0.834737	1	FALSE	FALSE	Fe2%2B-dicitrate sensor%2C membrane component;protein_id=YP_007818049.1;transl_table=11
Alistipes_shahii_WAL_8301_uid197175	15211944	2659	8	0	1.15024	1	FALSE	FALSE	hypothetical protein;protein_id=YP_007817190.1;transl_table=11
Alistipes_shahii_WAL_8301_uid197175	15211665	2758	45	0	6.23783	1	FALSE	FALSE	leucyl-tRNA synthetase;protein_id=YP_007816912.1;transl_table=11
Alistipes_shahii_WAL_8301_uid197175	15211390	427	9	0	8.05805	1	FALSE	FALSE	hypothetical protein;protein_id=YP_007816637.1;transl_table=11
Alistipes_shahii_WAL_8301_uid197175	15212036	280	13	1	19.1155	0.857143	FALSE	FALSE	SSU ribosomal protein S18P;protein_id=YP_007817282.1;transl_table=11
Alistipes_shahii_WAL_8301_uid197175	15210474	1348	232	2	66.3653	0.982906	FALSE	FALSE	Tetratricopeptide repeat.;protein_id=YP_007815723.1;transl_table=11
Alistipes_shahii_WAL_8301_uid197175	15211066	847	4	0	1.80548	1	FALSE	FALSE	prephenate dehydratase;protein_id=YP_007816314.1;transl_table=11
Alistipes_shahii_WAL_8301_uid197175	15210706	1519	2	0	0.50337	1	FALSE	FALSE	SusD family.;protein_id=YP_007815955.1;transl_table=11
Alistipes_shahii_WAL_8301_uid197175	15212101	1222	1	4	1.56428	-0.6	TRUE	TRUE	Site-specific recombinase XerD;protein_id=YP_007817347.1;transl_table=11
Alistipes_shahii_WAL_8301_uid197175	15210611	1582	5	0	1.20831	1	FALSE	FALSE	hypothetical protein;protein_id=YP_007815860.1;transl_table=11
Alistipes_shahii_WAL_8301_uid197175	15210689	1237	9	0	2.78156	1	FALSE	FALSE	ABC-type multidrug transport system%2C permease component;protein_id=YP_007815938.1;transl_table=11
Alistipes_shahii_WAL_8301_uid197175	15211601	691	418	2	232.373	0.990476	FALSE	FALSE	hypothetical protein;protein_id=YP_007816848.1;transl_table=11
Alistipes_shahii_WAL_8301_uid197175	15211298	2731	433	7	61.5951	0.968182	FALSE	FALSE	pyruvate phosphate dikinase;protein_id=YP_007816545.1;transl_table=11
Alistipes_shahii_WAL_8301_uid197175	15212620	1336	93	0	26.6129	1	FALSE	FALSE	hypothetical protein;protein_id=YP_007817863.1;transl_table=11
Alistipes_shahii_WAL_8301_uid197175	15212378	682	6	0	3.36343	1	FALSE	FALSE	Lysophospholipase L1 and related esterases;protein_id=YP_007817624.1;transl_table=11
Alistipes_shahii_WAL_8301_uid197175	15211544	601	6	0	3.81673	1	FALSE	FALSE	RNase HII;protein_id=YP_007816791.1;transl_table=11
Alistipes_shahii_WAL_8301_uid197175	15211480	1147	1	1	0.666625	0	TRUE	FALSE	UDP-N-acetylmuramoylalanine--D-glutamate ligase;protein_id=YP_007816727.1;transl_table=11
Alistipes_shahii_WAL_8301_uid197175	15211152	577	9	0	5.96323	1	FALSE	FALSE	RNA polymerase sigma factor%2C sigma-70 family;protein_id=YP_007816400.1;transl_table=11
Alistipes_shahii_WAL_8301_uid197175	15211707	241	10	0	15.8635	1	FALSE	FALSE	hypothetical protein;protein_id=YP_007816954.1;transl_table=11
Alistipes_shahii_WAL_8301_uid197175	15210499	940	3	0	1.22014	1	FALSE	FALSE	hypothetical protein;protein_id=YP_007815748.1;transl_table=11
Alistipes_shahii_WAL_8301_uid197175	15210672	211	9	0	16.307	1	FALSE	FALSE	Protein of unknown function %28DUF2007%29.;protein_id=YP_007815921.1;transl_table=11
Alistipes_shahii_WAL_8301_uid197175	15212664	610	2	0	1.25347	1	FALSE	FALSE	hypothetical protein;protein_id=YP_007817907.1;transl_table=11
Alistipes_shahii_WAL_8301_uid197175	15210412	1147	0	1	0.333313	-1	TRUE	FALSE	hypothetical protein;protein_id=YP_007815661.1;transl_table=11
Alistipes_shahii_WAL_8301_uid197175	15212463	913	7	0	2.93118	1	FALSE	FALSE	Small-conductance mechanosensitive channel;protein_id=YP_007817709.1;transl_table=11
Alistipes_shahii_WAL_8301_uid197175	15212041	253	12	0	18.1333	1	FALSE	FALSE	SSU ribosomal protein S20P;protein_id=YP_007817287.1;transl_table=11
Alistipes_shahii_WAL_8301_uid197175	15211986	940	0	7	2.84699	-1	TRUE	TRUE	Permeases of the drug%2Fmetabolite transporter %28DMT%29 superfamily;protein_id=YP_007817232.1;transl_table=11
Alistipes_shahii_WAL_8301_uid197175	15210633	625	17	0	10.3988	1	FALSE	FALSE	uridine kinase;protein_id=YP_007815882.1;transl_table=11
Alistipes_shahii_WAL_8301_uid197175	15211991	2584	54	4	8.58125	0.862069	TRUE	FALSE	outer membrane protein assembly complex%2C YaeT protein;protein_id=YP_007817237.1;transl_table=11
Alistipes_shahii_WAL_8301_uid197175	15212778	1003	36	0	13.722	1	FALSE	FALSE	Sugar kinases%2C ribokinase family;protein_id=YP_007818021.1;transl_table=11
Alistipes_shahii_WAL_8301_uid197175	15212504	1990	15	2	3.26596	0.764706	TRUE	FALSE	Tetratricopeptide repeat.;protein_id=YP_007817750.1;transl_table=11
Alistipes_shahii_WAL_8301_uid197175	15210692	2971	9	0	1.15812	1	FALSE	FALSE	hypothetical protein;protein_id=YP_007815941.1;transl_table=11
Alistipes_shahii_WAL_8301_uid197175	15210772	934	0	33	13.5077	-1	TRUE	TRUE	Predicted oxidoreductases of the aldo%2Fketo reductase family;protein_id=YP_007816021.1;transl_table=11
Alistipes_shahii_WAL_8301_uid197175	15210776	748	47	0	24.0221	1	FALSE	FALSE	phosphoglycerate mutase;protein_id=YP_007816025.1;transl_table=11
Alistipes_shahii_WAL_8301_uid197175	15212080	1645	18	11	6.7398	0.241379	TRUE	TRUE	DNA repair protein RecN;protein_id=YP_007817326.1;transl_table=11
Alistipes_shahii_WAL_8301_uid197175	15210791	298	1	0	1.28292	1	FALSE	FALSE	hypothetical protein;protein_id=YP_007816040.1;transl_table=11
Alistipes_shahii_WAL_8301_uid197175	15211587	1033	29	0	10.7328	1	FALSE	FALSE	Exopolyphosphatase-related proteins;protein_id=YP_007816834.1;transl_table=11
Alistipes_shahii_WAL_8301_uid197175	15210440	322	6	0	7.12378	1	FALSE	FALSE	Membrane transporters of cations and cationic drugs;protein_id=YP_007815689.1;transl_table=11
Alistipes_shahii_WAL_8301_uid197175	15210638	442	0	1	0.864954	-1	TRUE	FALSE	Peptidyl-prolyl cis-trans isomerase %28rotamase%29-cyclophilin family;protein_id=YP_007815887.1;transl_table=11
Alistipes_shahii_WAL_8301_uid197175	15210701	1909	41	0	8.21094	1	FALSE	FALSE	Long-chain acyl-CoA synthetases %28AMP-forming%29;protein_id=YP_007815950.1;transl_table=11
Alistipes_shahii_WAL_8301_uid197175	15212624	274	10	0	13.9529	1	FALSE	FALSE	Bacterial nucleoid DNA-binding protein;protein_id=YP_007817867.1;transl_table=11
Alistipes_shahii_WAL_8301_uid197175	15212686	1093	4	0	1.39912	1	FALSE	FALSE	phosphoribosylaminoimidazole carboxylase%2C PurK protein;protein_id=YP_007817929.1;transl_table=11
Alistipes_shahii_WAL_8301_uid197175	15211579	970	16	0	6.30614	1	FALSE	FALSE	hypothetical protein;protein_id=YP_007816826.1;transl_table=11
Alistipes_shahii_WAL_8301_uid197175	15211125	1252	12	0	3.66431	1	FALSE	FALSE	collagenase. Unknown type peptidase. MEROPS family U32;protein_id=YP_007816373.1;transl_table=11
Alistipes_shahii_WAL_8301_uid197175	15211132	682	7	0	3.924	1	FALSE	FALSE	Lysophospholipase L1 and related esterases;protein_id=YP_007816380.1;transl_table=11
Alistipes_shahii_WAL_8301_uid197175	15211676	256	34	0	50.7755	1	FALSE	FALSE	SSU ribosomal protein S17P;protein_id=YP_007816923.1;transl_table=11
Alistipes_shahii_WAL_8301_uid197175	15211842	628	20	0	12.1755	1	FALSE	FALSE	ribulose-5-phosphate 3-epimerase;protein_id=YP_007817088.1;transl_table=11
Alistipes_shahii_WAL_8301_uid197175	15212766	850	4	2	2.69866	0.333333	TRUE	TRUE	Predicted esterase of the alpha-beta hydrolase superfamily;protein_id=YP_007818009.1;transl_table=11
Alistipes_shahii_WAL_8301_uid197175	15212155	757	9	0	4.54529	1	FALSE	FALSE	ABC-type transport system involved in resistance to organic solvents%2C ATPase component;protein_id=YP_007817401.1;transl_table=11
Alistipes_shahii_WAL_8301_uid197175	15212608	1063	15	0	5.39477	1	FALSE	FALSE	DNA uptake protein and related DNA-binding proteins;protein_id=YP_007817851.1;transl_table=11
Alistipes_shahii_WAL_8301_uid197175	15211988	718	6	0	3.19479	1	FALSE	FALSE	pyridoxine 5%27-phosphate synthase;protein_id=YP_007817234.1;transl_table=11
Alistipes_shahii_WAL_8301_uid197175	15210869	1390	1	0	0.275043	1	FALSE	FALSE	SusD family.;protein_id=YP_007816117.1;transl_table=11
Alistipes_shahii_WAL_8301_uid197175	15212253	2236	33	1	5.81329	0.941176	FALSE	FALSE	RNAse R;protein_id=YP_007817499.1;transl_table=11
Alistipes_shahii_WAL_8301_uid197175	15211387	1201	6	0	1.90996	1	FALSE	FALSE	SAM-dependent methyltransferase;protein_id=YP_007816634.1;transl_table=11
Alistipes_shahii_WAL_8301_uid197175	15212684	985	8	0	3.10505	1	FALSE	FALSE	Metal-dependent hydrolase;protein_id=YP_007817927.1;transl_table=11
Alistipes_shahii_WAL_8301_uid197175	15211751	376	30	0	30.5034	1	FALSE	FALSE	hypothetical protein;protein_id=YP_007816998.1;transl_table=11
Alistipes_shahii_WAL_8301_uid197175	15211375	910	33	0	13.864	1	FALSE	FALSE	Phosphotransacetylase;protein_id=YP_007816622.1;transl_table=11
Alistipes_shahii_WAL_8301_uid197175	15210564	1024	4	0	1.4934	1	FALSE	FALSE	Membrane proteins related to metalloendopeptidases;protein_id=YP_007815813.1;transl_table=11
Alistipes_shahii_WAL_8301_uid197175	15210572	739	1	0	0.517334	1	FALSE	FALSE	Dinucleotide-utilizing enzymes involved in molybdopterin and thiamine biosynthesis family 1;protein_id=YP_007815821.1;transl_table=11
Alistipes_shahii_WAL_8301_uid197175	15210934	1465	2	0	0.521924	1	FALSE	FALSE	Glycosyl hydrolases family 18.;protein_id=YP_007816182.1;transl_table=11
Alistipes_shahii_WAL_8301_uid197175	15210558	322	5	0	5.93648	1	FALSE	FALSE	hypothetical protein;protein_id=YP_007815807.1;transl_table=11
Alistipes_shahii_WAL_8301_uid197175	15210626	3019	5	0	0.633172	1	FALSE	FALSE	Cation%2Fmultidrug efflux pump;protein_id=YP_007815875.1;transl_table=11
Alistipes_shahii_WAL_8301_uid197175	15212749	928	0	27	11.1232	-1	TRUE	TRUE	Site-specific recombinase XerD;protein_id=YP_007817992.1;transl_table=11
Alistipes_shahii_WAL_8301_uid197175	15211427	1669	2	0	0.45813	1	FALSE	FALSE	SusD family.;protein_id=YP_007816674.1;transl_table=11
Alistipes_shahii_WAL_8301_uid197175	15212472	1453	49	0	12.8927	1	FALSE	FALSE	aminoacyl-histidine dipeptidase;protein_id=YP_007817718.1;transl_table=11
Alistipes_shahii_WAL_8301_uid197175	15212424	1225	7	0	2.18463	1	FALSE	FALSE	hypothetical protein;protein_id=YP_007817670.1;transl_table=11
Alistipes_shahii_WAL_8301_uid197175	15212301	1921	9	0	1.79114	1	FALSE	FALSE	Subtilisin-like serine proteases;protein_id=YP_007817547.1;transl_table=11
Alistipes_shahii_WAL_8301_uid197175	15211171	172	2	0	4.44546	1	FALSE	FALSE	hypothetical protein;protein_id=YP_007816419.1;transl_table=11
Alistipes_shahii_WAL_8301_uid197175	15210574	1111	16	0	5.50581	1	FALSE	FALSE	NADH:ubiquinone oxidoreductase%2C Na%28%2B%29-translocating%2C B subunit;protein_id=YP_007815823.1;transl_table=11
Alistipes_shahii_WAL_8301_uid197175	15212213	1312	24	0	6.99347	1	FALSE	FALSE	Aspartate%2Ftyrosine%2Faromatic aminotransferase;protein_id=YP_007817459.1;transl_table=11
Alistipes_shahii_WAL_8301_uid197175	15211578	787	18	0	8.74405	1	FALSE	FALSE	Tetratricopeptide repeat.;protein_id=YP_007816825.1;transl_table=11
Alistipes_shahii_WAL_8301_uid197175	15211307	514	3	0	2.23138	1	FALSE	FALSE	hypothetical protein;protein_id=YP_007816554.1;transl_table=11
Alistipes_shahii_WAL_8301_uid197175	15210513	763	10	2	6.01273	0.666667	TRUE	FALSE	3-oxo-5-alpha-steroid 4-dehydrogenase.;protein_id=YP_007815762.1;transl_table=11
Alistipes_shahii_WAL_8301_uid197175	15211018	1456	0	6	1.57545	-1	TRUE	TRUE	Plasmid recombination enzyme.;protein_id=YP_007816266.1;transl_table=11
Alistipes_shahii_WAL_8301_uid197175	15212400	1141	4	2	2.01039	0.333333	TRUE	TRUE	Calcineurin-like phosphoesterase.;protein_id=YP_007817646.1;transl_table=11
Alistipes_shahii_WAL_8301_uid197175	15212409	1474	2	0	0.518737	1	FALSE	FALSE	Carbon starvation protein%2C predicted membrane protein;protein_id=YP_007817655.1;transl_table=11
Alistipes_shahii_WAL_8301_uid197175	15210649	1198	12	0	3.82948	1	FALSE	FALSE	hypothetical protein;protein_id=YP_007815898.1;transl_table=11
Alistipes_shahii_WAL_8301_uid197175	15211378	1252	10	0	3.05359	1	FALSE	FALSE	glutamate-5-semialdehyde dehydrogenase;protein_id=YP_007816625.1;transl_table=11
Alistipes_shahii_WAL_8301_uid197175	15210653	748	48	0	24.5332	1	FALSE	FALSE	3-oxoacyl-%5Bacyl-carrier-protein%5D reductase;protein_id=YP_007815902.1;transl_table=11
Alistipes_shahii_WAL_8301_uid197175	15211612	1384	8	0	2.20988	1	FALSE	FALSE	UDP-N-acetylmuramate--L-alanine ligase;protein_id=YP_007816859.1;transl_table=11
Alistipes_shahii_WAL_8301_uid197175	15212260	1972	60	0	11.6321	1	FALSE	FALSE	transketolase;protein_id=YP_007817506.1;transl_table=11
Alistipes_shahii_WAL_8301_uid197175	15212421	1213	6	0	1.89106	1	FALSE	FALSE	hypothetical protein;protein_id=YP_007817667.1;transl_table=11
Alistipes_shahii_WAL_8301_uid197175	15211515	1123	3	0	1.02131	1	FALSE	FALSE	Membrane-bound metallopeptidase;protein_id=YP_007816762.1;transl_table=11
Alistipes_shahii_WAL_8301_uid197175	15211964	1000	90	1	34.7902	0.978022	FALSE	FALSE	signal recognition particle-docking protein FtsY;protein_id=YP_007817210.1;transl_table=11
Alistipes_shahii_WAL_8301_uid197175	15211323	847	11	1	5.41643	0.833333	FALSE	FALSE	3%27%282%27%29%2C5%27-bisphosphate nucleotidase%2C bacterial;protein_id=YP_007816570.1;transl_table=11
Alistipes_shahii_WAL_8301_uid197175	15211606	895	12	0	5.12594	1	FALSE	FALSE	hypothetical protein;protein_id=YP_007816853.1;transl_table=11
Alistipes_shahii_WAL_8301_uid197175	15210482	1324	4	6	2.88753	-0.2	TRUE	TRUE	putative efflux protein%2C MATE family;protein_id=YP_007815731.1;transl_table=11
Alistipes_shahii_WAL_8301_uid197175	15211697	1720	92	0	20.4491	1	FALSE	FALSE	Lysyl-tRNA synthetase %28class II%29;protein_id=YP_007816944.1;transl_table=11
Alistipes_shahii_WAL_8301_uid197175	15211670	826	45	0	20.828	1	FALSE	FALSE	LSU ribosomal protein L2P;protein_id=YP_007816917.1;transl_table=11
Alistipes_shahii_WAL_8301_uid197175	15210782	622	4	1	3.07323	0.6	TRUE	FALSE	Homoserine acetyltransferase;protein_id=YP_007816031.1;transl_table=11
Alistipes_shahii_WAL_8301_uid197175	15211841	562	0	4	2.72106	-1	TRUE	TRUE	Predicted hydrolases of HD superfamily;protein_id=YP_007817087.1;transl_table=11
Alistipes_shahii_WAL_8301_uid197175	15211534	841	14	0	6.36425	1	FALSE	FALSE	Putative Phosphatase.;protein_id=YP_007816781.1;transl_table=11
Alistipes_shahii_WAL_8301_uid197175	15210352	1645	4	0	0.929628	1	FALSE	FALSE	SusD family.;protein_id=YP_007815601.1;transl_table=11
Alistipes_shahii_WAL_8301_uid197175	15212186	2830	6	0	0.81055	1	FALSE	FALSE	type I site-specific deoxyribonuclease%2C HsdR family;protein_id=YP_007817432.1;transl_table=11
Alistipes_shahii_WAL_8301_uid197175	15211942	907	21	0	8.85171	1	FALSE	FALSE	Twin arginine targeting %28Tat%29 protein translocase TatC;protein_id=YP_007817188.1;transl_table=11
Alistipes_shahii_WAL_8301_uid197175	15212094	2404	16	0	2.54449	1	FALSE	FALSE	Membrane carboxypeptidase%2Fpenicillin-binding protein;protein_id=YP_007817340.1;transl_table=11
Alistipes_shahii_WAL_8301_uid197175	15212653	721	16	0	8.48398	1	FALSE	FALSE	CDP-diacylglycerol--serine O-phosphatidyltransferase;protein_id=YP_007817896.1;transl_table=11
Alistipes_shahii_WAL_8301_uid197175	15212034	922	0	2	0.829305	-1	TRUE	TRUE	Permeases of the drug%2Fmetabolite transporter %28DMT%29 superfamily;protein_id=YP_007817280.1;transl_table=11
Alistipes_shahii_WAL_8301_uid197175	15211855	736	1024	7	535.545	0.986421	FALSE	FALSE	hypothetical protein;protein_id=YP_007817101.1;transl_table=11
Alistipes_shahii_WAL_8301_uid197175	15210889	1216	47	0	14.7768	1	FALSE	FALSE	Highly conserved protein containing a thioredoxin domain;protein_id=YP_007816137.1;transl_table=11
Alistipes_shahii_WAL_8301_uid197175	15210456	1159	6	0	1.97917	1	FALSE	FALSE	1-deoxy-D-xylulose 5-phosphate reductoisomerase;protein_id=YP_007815705.1;transl_table=11
Alistipes_shahii_WAL_8301_uid197175	15212252	1825	16	0	3.35175	1	FALSE	FALSE	Archaeal%2Fvacuolar-type H%2B-ATPase subunit I;protein_id=YP_007817498.1;transl_table=11
Alistipes_shahii_WAL_8301_uid197175	15211223	601	9	0	5.7251	1	FALSE	FALSE	hypothetical protein;protein_id=YP_007816470.1;transl_table=11
Alistipes_shahii_WAL_8301_uid197175	15212456	1273	2	0	0.600643	1	FALSE	FALSE	Hemolysins and related proteins containing CBS domains;protein_id=YP_007817702.1;transl_table=11
Alistipes_shahii_WAL_8301_uid197175	15211970	1210	7	0	2.21171	1	FALSE	FALSE	hypothetical protein;protein_id=YP_007817216.1;transl_table=11
Alistipes_shahii_WAL_8301_uid197175	15211312	2194	202	3	35.7217	0.970732	FALSE	FALSE	ATP-dependent DNA helicase RecQ;protein_id=YP_007816559.1;transl_table=11
Alistipes_shahii_WAL_8301_uid197175	15212723	259	0	24	35.4264	-1	TRUE	TRUE	hypothetical protein;protein_id=YP_007817966.1;transl_table=11
Alistipes_shahii_WAL_8301_uid197175	15211162	922	1	0	0.414652	1	FALSE	FALSE	Lauroyl%2Fmyristoyl acyltransferase;protein_id=YP_007816410.1;transl_table=11
Alistipes_shahii_WAL_8301_uid197175	15210342	841	2	0	0.909178	1	FALSE	FALSE	Short-chain alcohol dehydrogenase of unknown specificity;protein_id=YP_007815591.1;transl_table=11
Alistipes_shahii_WAL_8301_uid197175	15211654	1207	23	0	7.2851	1	FALSE	FALSE	argininosuccinate synthase;protein_id=YP_007816901.1;transl_table=11
Alistipes_shahii_WAL_8301_uid197175	15212029	427	45	0	40.2902	1	FALSE	FALSE	FKBP-type peptidyl-prolyl cis-trans isomerases 2;protein_id=YP_007817275.1;transl_table=11
Alistipes_shahii_WAL_8301_uid197175	15211523	1768	80	2	17.7315	0.95122	FALSE	FALSE	signal peptide peptidase SppA%2C 67K type;protein_id=YP_007816770.1;transl_table=11
Alistipes_shahii_WAL_8301_uid197175	15212736	364	1	16	17.8551	-0.882353	TRUE	TRUE	hypothetical protein;protein_id=YP_007817979.1;transl_table=11
Alistipes_shahii_WAL_8301_uid197175	15210523	1951	3	0	0.587867	1	FALSE	FALSE	ParB-like partition proteins;protein_id=YP_007815772.1;transl_table=11
Alistipes_shahii_WAL_8301_uid197175	15212294	580	7	4	7.2507	0.272727	TRUE	TRUE	Acetyltransferase %28isoleucine patch superfamily%29;protein_id=YP_007817540.1;transl_table=11
Alistipes_shahii_WAL_8301_uid197175	15212520	469	11	0	8.96675	1	FALSE	FALSE	hypothetical protein;protein_id=YP_007817766.1;transl_table=11
Alistipes_shahii_WAL_8301_uid197175	15212793	442	135	0	116.769	1	FALSE	FALSE	LSU ribosomal protein L11P;protein_id=YP_007818036.1;transl_table=11
Alistipes_shahii_WAL_8301_uid197175	15211819	790	2	2	1.93574	0	TRUE	TRUE	ATPases involved in chromosome partitioning;protein_id=YP_007817065.1;transl_table=11
Alistipes_shahii_WAL_8301_uid197175	15212530	1219	0	2	0.627251	-1	TRUE	TRUE	hypothetical protein;protein_id=YP_007817776.1;transl_table=11
Alistipes_shahii_WAL_8301_uid197175	15212340	1192	20	0	6.41459	1	FALSE	FALSE	Uncharacterized flavoproteins;protein_id=YP_007817586.1;transl_table=11
Alistipes_shahii_WAL_8301_uid197175	15212389	1168	4	0	1.30928	1	FALSE	FALSE	N-acyl-D-glucosamine 2-epimerase;protein_id=YP_007817635.1;transl_table=11
Alistipes_shahii_WAL_8301_uid197175	15211205	1780	0	6	1.28868	-1	TRUE	TRUE	Type IV secretory pathway%2C VirD4 components;protein_id=YP_007816453.1;transl_table=11
Alistipes_shahii_WAL_8301_uid197175	15210321	166	1	0	2.30307	1	FALSE	FALSE	twin arginine-targeting protein translocase%2C TatA%2FE family;protein_id=YP_007815570.1;transl_table=11
Alistipes_shahii_WAL_8301_uid197175	15210396	748	1	0	0.511109	1	FALSE	FALSE	hypothetical protein;protein_id=YP_007815645.1;transl_table=11
Alistipes_shahii_WAL_8301_uid197175	15211487	1012	4	0	1.5111	1	FALSE	FALSE	hypothetical protein;protein_id=YP_007816734.1;transl_table=11
Alistipes_shahii_WAL_8301_uid197175	15211787	586	2	0	1.30481	1	FALSE	FALSE	Conserved protein%2Fdomain typically associated with flavoprotein oxygenases%2C DIM6%2FNTAB family;protein_id=YP_007817034.1;transl_table=11
Alistipes_shahii_WAL_8301_uid197175	15212235	1060	6	0	2.16402	1	FALSE	FALSE	Thiol-disulfide isomerase and thioredoxins;protein_id=YP_007817481.1;transl_table=11
Alistipes_shahii_WAL_8301_uid197175	15211794	2470	2	0	0.309562	1	FALSE	FALSE	hypothetical protein;protein_id=YP_007817041.1;transl_table=11
Alistipes_shahii_WAL_8301_uid197175	15212872	850	11	0	4.94753	1	FALSE	FALSE	L-threonine 3-dehydrogenase;protein_id=YP_007817245.1;transl_table=11
Alistipes_shahii_WAL_8301_uid197175	15212062	1276	1	0	0.299616	1	FALSE	FALSE	Site-specific recombinase XerD;protein_id=YP_007817308.1;transl_table=11
Alistipes_shahii_WAL_8301_uid197175	15210897	553	4	0	2.76535	1	FALSE	FALSE	acetolactate synthase%2C small subunit;protein_id=YP_007816145.1;transl_table=11
Alistipes_shahii_WAL_8301_uid197175	15211869	1120	4	4	2.73078	0	TRUE	TRUE	Site-specific recombinase XerD;protein_id=YP_007817115.1;transl_table=11
Alistipes_shahii_WAL_8301_uid197175	15212020	967	21	2	9.09319	0.826087	TRUE	FALSE	Acyl-protein synthetase%2C LuxE.;protein_id=YP_007817266.1;transl_table=11
Alistipes_shahii_WAL_8301_uid197175	15211920	445	66	0	56.7021	1	FALSE	FALSE	ribose-5-phosphate isomerase;protein_id=YP_007817166.1;transl_table=11
Alistipes_shahii_WAL_8301_uid197175	15210512	1216	5	2	2.20079	0.428571	TRUE	TRUE	NADH:flavin oxidoreductases%2C Old Yellow Enzyme family;protein_id=YP_007815761.1;transl_table=11
Alistipes_shahii_WAL_8301_uid197175	15212181	769	8	1	4.47436	0.777778	FALSE	FALSE	Calcineurin-like phosphoesterase.;protein_id=YP_007817427.1;transl_table=11
Alistipes_shahii_WAL_8301_uid197175	15212363	784	2	0	0.975279	1	FALSE	FALSE	hypothetical protein;protein_id=YP_007817609.1;transl_table=11
Alistipes_shahii_WAL_8301_uid197175	15212563	820	47	0	21.9129	1	FALSE	FALSE	Protein of unknown function DUF88.;protein_id=YP_007817771.1;transl_table=11
Alistipes_shahii_WAL_8301_uid197175	15210894	967	15	0	5.93034	1	FALSE	FALSE	mannose-6-phosphate isomerase%2C type 1;protein_id=YP_007816142.1;transl_table=11
Alistipes_shahii_WAL_8301_uid197175	15210754	988	4	0	1.54781	1	FALSE	FALSE	Acyl-CoA reductase %28LuxC%29.;protein_id=YP_007816003.1;transl_table=11
Alistipes_shahii_WAL_8301_uid197175	15212391	940	12	0	4.88055	1	FALSE	FALSE	hypothetical protein;protein_id=YP_007817637.1;transl_table=11
Alistipes_shahii_WAL_8301_uid197175	15212248	616	29	0	17.9983	1	FALSE	FALSE	hypothetical protein;protein_id=YP_007817494.1;transl_table=11
Alistipes_shahii_WAL_8301_uid197175	15211832	895	14	3	7.26174	0.647059	TRUE	FALSE	hypothetical protein;protein_id=YP_007817078.1;transl_table=11
Alistipes_shahii_WAL_8301_uid197175	15210462	664	6	0	3.4546	1	FALSE	FALSE	beta-phosphoglucomutase;protein_id=YP_007815711.1;transl_table=11
Alistipes_shahii_WAL_8301_uid197175	15212512	613	12	0	7.48404	1	FALSE	FALSE	hypothetical protein;protein_id=YP_007817758.1;transl_table=11
Alistipes_shahii_WAL_8301_uid197175	15211129	1369	1	0	0.279262	1	FALSE	FALSE	Arabinose efflux permease;protein_id=YP_007816377.1;transl_table=11
Alistipes_shahii_WAL_8301_uid197175	15211625	808	19	0	8.98995	1	FALSE	FALSE	glycogen synthase %28UDP-glucose%29;protein_id=YP_007816872.1;transl_table=11
Alistipes_shahii_WAL_8301_uid197175	15212123	844	44	0	19.9308	1	FALSE	FALSE	Predicted periplasmic protein %28DUF2233%29.;protein_id=YP_007817369.1;transl_table=11
Alistipes_shahii_WAL_8301_uid197175	15211754	508	11	0	8.27835	1	FALSE	FALSE	hypothetical protein;protein_id=YP_007817001.1;transl_table=11
Alistipes_shahii_WAL_8301_uid197175	15212590	1783	7	2	1.92977	0.555556	TRUE	FALSE	Chloride channel protein EriC;protein_id=YP_007817833.1;transl_table=11
Alistipes_shahii_WAL_8301_uid197175	15210442	400	6	0	5.73464	1	FALSE	FALSE	hypothetical protein;protein_id=YP_007815691.1;transl_table=11
Alistipes_shahii_WAL_8301_uid197175	15210824	226	1	0	1.69163	1	FALSE	FALSE	hypothetical protein;protein_id=YP_007816072.1;transl_table=11
Alistipes_shahii_WAL_8301_uid197175	15210479	1459	16	0	4.19256	1	FALSE	FALSE	Mannitol-1-phosphate%2Faltronate dehydrogenases;protein_id=YP_007815728.1;transl_table=11
Alistipes_shahii_WAL_8301_uid197175	15211593	640	3	0	1.79208	1	FALSE	FALSE	MAF protein;protein_id=YP_007816840.1;transl_table=11
Alistipes_shahii_WAL_8301_uid197175	15210498	1468	5	0	1.30214	1	FALSE	FALSE	Amino acid transporters;protein_id=YP_007815747.1;transl_table=11
Alistipes_shahii_WAL_8301_uid197175	15211828	2092	137	1	25.2193	0.985507	FALSE	FALSE	hypothetical protein;protein_id=YP_007817074.1;transl_table=11
Alistipes_shahii_WAL_8301_uid197175	15211773	1555	32	0	7.86746	1	FALSE	FALSE	Type I restriction-modification system methyltransferase subunit;protein_id=YP_007817020.1;transl_table=11
Alistipes_shahii_WAL_8301_uid197175	15211451	958	0	1	0.39907	-1	TRUE	FALSE	hypothetical protein;protein_id=YP_007816698.1;transl_table=11
Alistipes_shahii_WAL_8301_uid197175	15210420	1045	7	0	2.56092	1	FALSE	FALSE	penicillin amidase . Cysteine peptidase. MEROPS family C59;protein_id=YP_007815669.1;transl_table=11
Alistipes_shahii_WAL_8301_uid197175	15212729	1927	693	6	138.679	0.982833	FALSE	FALSE	small GTP-binding protein domain;protein_id=YP_007817972.1;transl_table=11
Alistipes_shahii_WAL_8301_uid197175	15211416	229	0	2	3.33895	-1	TRUE	TRUE	hypothetical protein;protein_id=YP_007816663.1;transl_table=11
Alistipes_shahii_WAL_8301_uid197175	15211155	1888	13	0	2.63243	1	FALSE	FALSE	SusD family.;protein_id=YP_007816403.1;transl_table=11
Alistipes_shahii_WAL_8301_uid197175	15210679	1678	93	1	21.4166	0.978723	FALSE	FALSE	ATPase components of ABC transporters with duplicated ATPase domains;protein_id=YP_007815928.1;transl_table=11
Alistipes_shahii_WAL_8301_uid197175	15212221	1084	10	0	3.52684	1	FALSE	FALSE	RND family efflux transporter%2C MFP subunit;protein_id=YP_007817467.1;transl_table=11
Alistipes_shahii_WAL_8301_uid197175	15211508	2719	2	0	0.281213	1	FALSE	FALSE	Beta-galactosidase%2Fbeta-glucuronidase;protein_id=YP_007816755.1;transl_table=11
Alistipes_shahii_WAL_8301_uid197175	15212156	1018	553	1	208.054	0.99639	FALSE	FALSE	glyceraldehyde-3-phosphate dehydrogenase;protein_id=YP_007817402.1;transl_table=11
Alistipes_shahii_WAL_8301_uid197175	15212771	745	45	0	23.0925	1	FALSE	FALSE	succinate dehydrogenase subunit B;protein_id=YP_007818014.1;transl_table=11
Alistipes_shahii_WAL_8301_uid197175	15211163	1018	3	0	1.12665	1	FALSE	FALSE	Predicted glycosyltransferases;protein_id=YP_007816411.1;transl_table=11
Alistipes_shahii_WAL_8301_uid197175	15212568	955	8	0	3.20259	1	FALSE	FALSE	Fe2%2B-dicitrate sensor%2C membrane component;protein_id=YP_007817811.1;transl_table=11
Alistipes_shahii_WAL_8301_uid197175	15210296	2197	0	1	0.174014	-1	TRUE	FALSE	Glycoside hydrolase 97.;protein_id=YP_007815545.1;transl_table=11
Alistipes_shahii_WAL_8301_uid197175	15212214	589	32	0	20.7706	1	FALSE	FALSE	Pyruvate:ferredoxin oxidoreductase and related 2-oxoacid:ferredoxin oxidoreductases%2C gamma subunit;protein_id=YP_007817460.1;transl_table=11
Alistipes_shahii_WAL_8301_uid197175	15210416	1594	2	0	0.479686	1	FALSE	FALSE	Predicted periplasmic ligand-binding sensor domain;protein_id=YP_007815665.1;transl_table=11
Alistipes_shahii_WAL_8301_uid197175	15212592	967	29	0	11.4653	1	FALSE	FALSE	KpsF%2FGutQ family protein;protein_id=YP_007817835.1;transl_table=11
Alistipes_shahii_WAL_8301_uid197175	15212333	1996	151	1	29.1137	0.986842	FALSE	FALSE	DNA mismatch repair protein MutL;protein_id=YP_007817579.1;transl_table=11
Alistipes_shahii_WAL_8301_uid197175	15212025	925	8	0	3.30646	1	FALSE	FALSE	thioredoxin-disulfide reductase;protein_id=YP_007817271.1;transl_table=11
Alistipes_shahii_WAL_8301_uid197175	15211473	985	19	1	7.76263	0.9	FALSE	FALSE	Mg2%2B and Co2%2B transporters;protein_id=YP_007816720.1;transl_table=11
Alistipes_shahii_WAL_8301_uid197175	15210353	1138	2	0	0.671897	1	FALSE	FALSE	hypothetical protein;protein_id=YP_007815602.1;transl_table=11
Alistipes_shahii_WAL_8301_uid197175	15210428	259	3	0	4.4283	1	FALSE	FALSE	hypothetical protein;protein_id=YP_007815677.1;transl_table=11
Alistipes_shahii_WAL_8301_uid197175	15211364	919	1	0	0.416006	1	FALSE	FALSE	hypothetical protein;protein_id=YP_007816611.1;transl_table=11
Alistipes_shahii_WAL_8301_uid197175	15211134	1009	8	0	3.0312	1	FALSE	FALSE	Transposase and inactivated derivatives;protein_id=YP_007816382.1;transl_table=11
Alistipes_shahii_WAL_8301_uid197175	15212490	487	0	1	0.78503	-1	TRUE	FALSE	ribonucleoside-triphosphate reductase class III activase subunit;protein_id=YP_007817736.1;transl_table=11
Alistipes_shahii_WAL_8301_uid197175	15210796	358	0	2	2.13581	-1	TRUE	TRUE	hypothetical protein;protein_id=YP_007816045.1;transl_table=11
Alistipes_shahii_WAL_8301_uid197175	15211681	286	6	0	8.02048	1	FALSE	FALSE	hypothetical protein;protein_id=YP_007816928.1;transl_table=11
Alistipes_shahii_WAL_8301_uid197175	15211646	574	2	0	1.33209	1	FALSE	FALSE	Predicted xylanase%2Fchitin deacetylase;protein_id=YP_007816893.1;transl_table=11
Alistipes_shahii_WAL_8301_uid197175	15211545	463	43	2	37.1575	0.911111	FALSE	FALSE	Biopolymer transport protein ExbD%2FTolR.;protein_id=YP_007816792.1;transl_table=11
Alistipes_shahii_WAL_8301_uid197175	15212142	880	2	0	0.868885	1	FALSE	FALSE	Predicted Na%2B-dependent transporter;protein_id=YP_007817388.1;transl_table=11
Alistipes_shahii_WAL_8301_uid197175	15212625	970	0	2	0.788267	-1	TRUE	TRUE	Predicted permeases;protein_id=YP_007817868.1;transl_table=11
Alistipes_shahii_WAL_8301_uid197175	15210809	1696	43	0	9.69299	1	FALSE	FALSE	Dipeptidase;protein_id=YP_007816058.1;transl_table=11
Alistipes_shahii_WAL_8301_uid197175	15211494	922	4	0	1.65861	1	FALSE	FALSE	ABC-type uncharacterized transport system%2C ATPase component;protein_id=YP_007816741.1;transl_table=11
Alistipes_shahii_WAL_8301_uid197175	15212527	1264	2	0	0.60492	1	FALSE	FALSE	Site-specific recombinase XerD;protein_id=YP_007817773.1;transl_table=11
Alistipes_shahii_WAL_8301_uid197175	15210830	235	6	1	11.3879	0.714286	FALSE	FALSE	hypothetical protein;protein_id=YP_007816078.1;transl_table=11
Alistipes_shahii_WAL_8301_uid197175	15211191	688	12	0	6.66819	1	FALSE	FALSE	thymidylate kinase;protein_id=YP_007816439.1;transl_table=11
Alistipes_shahii_WAL_8301_uid197175	15210350	2896	4	0	0.528052	1	FALSE	FALSE	Heparinase II%2FIII-like protein.;protein_id=YP_007815599.1;transl_table=11
Alistipes_shahii_WAL_8301_uid197175	15212173	499	175	0	134.076	1	FALSE	FALSE	Ferritin-like protein;protein_id=YP_007817419.1;transl_table=11
Alistipes_shahii_WAL_8301_uid197175	15211095	1135	18	1	6.39989	0.894737	FALSE	FALSE	putative oxygen-independent coproporphyrinogen III oxidase;protein_id=YP_007816343.1;transl_table=11
Alistipes_shahii_WAL_8301_uid197175	15211457	811	4	2	2.82843	0.333333	TRUE	TRUE	hypothetical protein;protein_id=YP_007816704.1;transl_table=11
Alistipes_shahii_WAL_8301_uid197175	15210902	1186	49	2	16.44	0.921569	FALSE	FALSE	hypothetical protein;protein_id=YP_007816150.1;transl_table=11
Alistipes_shahii_WAL_8301_uid197175	15211630	883	13	0	5.62857	1	FALSE	FALSE	Cell division protein;protein_id=YP_007816877.1;transl_table=11
Alistipes_shahii_WAL_8301_uid197175	15212654	1048	3	0	1.0944	1	FALSE	FALSE	mannose-1-phosphate guanylyltransferase %28GDP%29;protein_id=YP_007817897.1;transl_table=11
Alistipes_shahii_WAL_8301_uid197175	15210598	910	0	1	0.42012	-1	TRUE	FALSE	hypothetical protein;protein_id=YP_007815847.1;transl_table=11
Alistipes_shahii_WAL_8301_uid197175	15211147	385	16	0	15.8882	1	FALSE	FALSE	hypothetical protein;protein_id=YP_007816395.1;transl_table=11
Alistipes_shahii_WAL_8301_uid197175	15212087	379	30	0	30.262	1	FALSE	FALSE	glycine cleavage system H protein;protein_id=YP_007817333.1;transl_table=11
Alistipes_shahii_WAL_8301_uid197175	15212268	664	4	2	3.4546	0.333333	TRUE	TRUE	Uracil-DNA glycosylase;protein_id=YP_007817514.1;transl_table=11
Alistipes_shahii_WAL_8301_uid197175	15211954	1357	8	0	2.25385	1	FALSE	FALSE	sodium%2Fproton antiporter%2C NhaA family %28TC 2.A.33.1.1%29;protein_id=YP_007817200.1;transl_table=11
Alistipes_shahii_WAL_8301_uid197175	15210291	307	1	1	2.49062	0	TRUE	FALSE	hypothetical protein;protein_id=YP_007815540.1;transl_table=11
Alistipes_shahii_WAL_8301_uid197175	15211664	838	12	0	5.4746	1	FALSE	FALSE	Esterase%2Flipase;protein_id=YP_007816911.1;transl_table=11
Alistipes_shahii_WAL_8301_uid197175	15211974	106	0	3	10.8201	-1	TRUE	TRUE	hypothetical protein;protein_id=YP_007817220.1;transl_table=11
Alistipes_shahii_WAL_8301_uid197175	15211753	601	15	0	9.54183	1	FALSE	FALSE	Protein of unknown function %28DUF3575%29.;protein_id=YP_007817000.1;transl_table=11
Alistipes_shahii_WAL_8301_uid197175	15210549	313	3	2	6.10718	0.2	TRUE	TRUE	hypothetical protein;protein_id=YP_007815798.1;transl_table=11
Alistipes_shahii_WAL_8301_uid197175	15212671	856	9	1	4.46623	0.8	FALSE	FALSE	nicotinate-nucleotide pyrophosphorylase %5Bcarboxylating%5D;protein_id=YP_007817914.1;transl_table=11
Alistipes_shahii_WAL_8301_uid197175	15210502	211	1	0	1.81189	1	FALSE	FALSE	hypothetical protein;protein_id=YP_007815751.1;transl_table=11
Alistipes_shahii_WAL_8301_uid197175	15211459	955	5	0	2.00162	1	FALSE	FALSE	hypothetical protein;protein_id=YP_007816706.1;transl_table=11
Alistipes_shahii_WAL_8301_uid197175	15211154	3421	69	0	7.71101	1	FALSE	FALSE	Outer membrane cobalamin receptor protein;protein_id=YP_007816402.1;transl_table=11
Alistipes_shahii_WAL_8301_uid197175	15211574	1264	3	0	0.90738	1	FALSE	FALSE	Arylsulfatase regulator %28Fe-S oxidoreductase%29;protein_id=YP_007816821.1;transl_table=11
Alistipes_shahii_WAL_8301_uid197175	15210670	994	80	2	31.5386	0.95122	FALSE	FALSE	Galactose mutarotase and related enzymes;protein_id=YP_007815919.1;transl_table=11
Alistipes_shahii_WAL_8301_uid197175	15211089	763	1	2	1.50318	-0.333333	TRUE	TRUE	hypothetical protein;protein_id=YP_007816337.1;transl_table=11
Alistipes_shahii_WAL_8301_uid197175	15211482	1456	2	0	0.52515	1	FALSE	FALSE	UDP-N-acetylmuramoylalanyl-D-glutamate--2%2C6-diaminopimelat e ligase;protein_id=YP_007816729.1;transl_table=11
Alistipes_shahii_WAL_8301_uid197175	15211384	856	7	0	3.12636	1	FALSE	FALSE	hypothetical protein;protein_id=YP_007816631.1;transl_table=11
Alistipes_shahii_WAL_8301_uid197175	15210481	982	3	0	1.16795	1	FALSE	FALSE	Pectin methylesterase;protein_id=YP_007815730.1;transl_table=11
Alistipes_shahii_WAL_8301_uid197175	15211447	1156	10	0	3.30718	1	FALSE	FALSE	Glycosyltransferases%2C probably involved in cell wall biogenesis;protein_id=YP_007816694.1;transl_table=11
Alistipes_shahii_WAL_8301_uid197175	15212259	1270	23	0	6.92371	1	FALSE	FALSE	ATP-dependent Clp protease ATP-binding subunit ClpX;protein_id=YP_007817505.1;transl_table=11
Alistipes_shahii_WAL_8301_uid197175	15212138	268	10	0	14.2653	1	FALSE	FALSE	hypothetical protein;protein_id=YP_007817384.1;transl_table=11
Alistipes_shahii_WAL_8301_uid197175	15210436	583	1	0	0.655762	1	FALSE	FALSE	Holliday junction DNA helicase subunit RuvA;protein_id=YP_007815685.1;transl_table=11
Alistipes_shahii_WAL_8301_uid197175	15210792	496	2	0	1.54157	1	FALSE	FALSE	hypothetical protein;protein_id=YP_007816041.1;transl_table=11
Alistipes_shahii_WAL_8301_uid197175	15212012	1351	2	1	0.848948	0.333333	TRUE	FALSE	Na%2B-dependent transporters of the SNF family;protein_id=YP_007817258.1;transl_table=11
Alistipes_shahii_WAL_8301_uid197175	15212298	1495	4	0	1.0229	1	FALSE	FALSE	SusD family.;protein_id=YP_007817544.1;transl_table=11
Alistipes_shahii_WAL_8301_uid197175	15212295	169	15	0	33.9328	1	FALSE	FALSE	4Fe-4S binding domain.;protein_id=YP_007817541.1;transl_table=11
Alistipes_shahii_WAL_8301_uid197175	15212346	1234	3	0	0.92944	1	FALSE	FALSE	Site-specific recombinase XerD;protein_id=YP_007817592.1;transl_table=11
Alistipes_shahii_WAL_8301_uid197175	15210507	298	8	0	10.2633	1	FALSE	FALSE	hypothetical protein;protein_id=YP_007815756.1;transl_table=11
Alistipes_shahii_WAL_8301_uid197175	15211076	2470	78	0	12.0729	1	FALSE	FALSE	copper-%28or silver%29-translocating P-type ATPase;protein_id=YP_007816324.1;transl_table=11
Alistipes_shahii_WAL_8301_uid197175	15211031	175	2	15	37.1386	-0.764706	TRUE	TRUE	hypothetical protein;protein_id=YP_007816279.1;transl_table=11
Alistipes_shahii_WAL_8301_uid197175	15210446	988	2	0	0.773906	1	FALSE	FALSE	Subtilisin-like serine proteases;protein_id=YP_007815695.1;transl_table=11
Alistipes_shahii_WAL_8301_uid197175	15212425	562	2	0	1.36053	1	FALSE	FALSE	hypothetical protein;protein_id=YP_007817671.1;transl_table=11
Alistipes_shahii_WAL_8301_uid197175	15211392	133	7	0	20.1216	1	FALSE	FALSE	hypothetical protein;protein_id=YP_007816639.1;transl_table=11
Alistipes_shahii_WAL_8301_uid197175	15212402	100	3	0	11.4693	1	FALSE	FALSE	Ribosomal protein L34.;protein_id=YP_007817648.1;transl_table=11
Alistipes_shahii_WAL_8301_uid197175	15210881	883	17	0	7.36043	1	FALSE	FALSE	%5BAcyl-carrier-protein%5D S-malonyltransferase;protein_id=YP_007816129.1;transl_table=11
Alistipes_shahii_WAL_8301_uid197175	15210711	907	16	2	7.58718	0.777778	TRUE	FALSE	transcriptional regulator%2C AraC family;protein_id=YP_007815960.1;transl_table=11
Alistipes_shahii_WAL_8301_uid197175	15212481	2056	12	1	2.41733	0.846154	FALSE	FALSE	hypothetical protein;protein_id=YP_007817727.1;transl_table=11
Alistipes_shahii_WAL_8301_uid197175	15211668	307	53	1	67.2466	0.962963	FALSE	FALSE	SSU ribosomal protein S10P;protein_id=YP_007816915.1;transl_table=11
Alistipes_shahii_WAL_8301_uid197175	15210476	1414	59	4	17.0336	0.873016	TRUE	FALSE	D-glucuronate isomerase;protein_id=YP_007815725.1;transl_table=11
Alistipes_shahii_WAL_8301_uid197175	15211449	874	14	0	6.12395	1	FALSE	FALSE	hypothetical protein;protein_id=YP_007816696.1;transl_table=11
Alistipes_shahii_WAL_8301_uid197175	15211454	367	123	0	128.131	1	FALSE	FALSE	hypothetical protein;protein_id=YP_007816701.1;transl_table=11
Alistipes_shahii_WAL_8301_uid197175	15210465	2362	13	2	2.42788	0.733333	TRUE	FALSE	hypothetical protein;protein_id=YP_007815714.1;transl_table=11
Alistipes_shahii_WAL_8301_uid197175	15212722	1333	3	40	12.3326	-0.860465	TRUE	TRUE	hypothetical protein;protein_id=YP_007817965.1;transl_table=11
Alistipes_shahii_WAL_8301_uid197175	15211397	955	282	0	112.891	1	FALSE	FALSE	hypothetical protein;protein_id=YP_007816644.1;transl_table=11
Alistipes_shahii_WAL_8301_uid197175	15210311	1231	133	0	41.3056	1	FALSE	FALSE	transcription termination factor NusA;protein_id=YP_007815560.1;transl_table=11
Alistipes_shahii_WAL_8301_uid197175	15212388	1657	15	0	3.46086	1	FALSE	FALSE	SusD family.;protein_id=YP_007817634.1;transl_table=11
Alistipes_shahii_WAL_8301_uid197175	15211847	2074	14	12	4.79269	0.0769231	TRUE	TRUE	Excinuclease ABC subunit B;protein_id=YP_007817093.1;transl_table=11
Alistipes_shahii_WAL_8301_uid197175	15211799	955	124	2	50.4408	0.968254	FALSE	FALSE	Glycosyl hydrolases family 18.;protein_id=YP_007817046.1;transl_table=11
Alistipes_shahii_WAL_8301_uid197175	15212858	1987	2	1	0.577216	0.333333	TRUE	FALSE	Peptidase S46.;protein_id=YP_007816839.1;transl_table=11
Alistipes_shahii_WAL_8301_uid197175	15212577	2008	2	0	0.380786	1	FALSE	FALSE	hypothetical protein;protein_id=YP_007817820.1;transl_table=11
Alistipes_shahii_WAL_8301_uid197175	15212805	3289	6	0	0.697433	1	FALSE	FALSE	Outer membrane receptor for ferrienterochelin and colicins;protein_id=YP_007818048.1;transl_table=11
Alistipes_shahii_WAL_8301_uid197175	15212270	751	3	4	3.56347	-0.142857	TRUE	TRUE	tRNA %28guanine-N%287%29-%29-methyltransferase;protein_id=YP_007817516.1;transl_table=11
Alistipes_shahii_WAL_8301_uid197175	15211303	565	9	0	6.08989	1	FALSE	FALSE	16S rRNA processing protein RimM;protein_id=YP_007816550.1;transl_table=11
Alistipes_shahii_WAL_8301_uid197175	15210553	1237	12	1	4.0178	0.846154	FALSE	FALSE	Site-specific recombinase XerD;protein_id=YP_007815802.1;transl_table=11
Alistipes_shahii_WAL_8301_uid197175	15210680	580	205	0	135.127	1	FALSE	FALSE	Rubrerythrin;protein_id=YP_007815929.1;transl_table=11
Alistipes_shahii_WAL_8301_uid197175	15212010	532	19	0	13.6539	1	FALSE	FALSE	6%2C7-dimethyl-8-ribityllumazine synthase;protein_id=YP_007817256.1;transl_table=11
Alistipes_shahii_WAL_8301_uid197175	15212433	1216	2	0	0.628798	1	FALSE	FALSE	Predicted Zn-dependent peptidases;protein_id=YP_007817679.1;transl_table=11
Alistipes_shahii_WAL_8301_uid197175	15212241	1768	7	0	1.51367	1	FALSE	FALSE	SusD family.;protein_id=YP_007817487.1;transl_table=11
Alistipes_shahii_WAL_8301_uid197175	15212428	190	1	2	6.03647	-0.333333	TRUE	TRUE	hypothetical protein;protein_id=YP_007817674.1;transl_table=11
Alistipes_shahii_WAL_8301_uid197175	15211858	703	14	0	7.61356	1	FALSE	FALSE	3-dehydroquinate synthetase;protein_id=YP_007817104.1;transl_table=11
Alistipes_shahii_WAL_8301_uid197175	15210883	1951	96	3	19.3996	0.939394	FALSE	FALSE	6-phosphogluconolactonase%2FGlucosamine-6-phosphateisomerase%2Fdeaminase;protein_id=YP_007816131.1;transl_table=11
Alistipes_shahii_WAL_8301_uid197175	15211785	298	27	0	34.6388	1	FALSE	FALSE	ribosomal subunit interface protein;protein_id=YP_007817032.1;transl_table=11
Alistipes_shahii_WAL_8301_uid197175	15211419	1525	7	1	2.00556	0.75	FALSE	FALSE	apolipoprotein N-acyltransferase;protein_id=YP_007816666.1;transl_table=11
Alistipes_shahii_WAL_8301_uid197175	15210725	1093	2	0	0.69956	1	FALSE	FALSE	Relaxase%2FMobilisation nuclease domain.;protein_id=YP_007815974.1;transl_table=11
Alistipes_shahii_WAL_8301_uid197175	15211188	754	54	0	27.3803	1	FALSE	FALSE	Iron-regulated ABC transporter ATPase subunit SufC;protein_id=YP_007816436.1;transl_table=11
Alistipes_shahii_WAL_8301_uid197175	15211403	1312	6	0	1.74837	1	FALSE	FALSE	hypothetical protein;protein_id=YP_007816650.1;transl_table=11
Alistipes_shahii_WAL_8301_uid197175	15210426	367	36	0	37.5017	1	FALSE	FALSE	protein translocase%2C SecG subunit;protein_id=YP_007815675.1;transl_table=11
Alistipes_shahii_WAL_8301_uid197175	15212038	583	2	2	2.62305	0	TRUE	TRUE	hypothetical protein;protein_id=YP_007817284.1;transl_table=11
Alistipes_shahii_WAL_8301_uid197175	15212738	721	6	1	3.71174	0.714286	FALSE	FALSE	Glycosyltransferases involved in cell wall biogenesis;protein_id=YP_007817981.1;transl_table=11
Alistipes_shahii_WAL_8301_uid197175	15210900	226	0	1	1.69163	-1	TRUE	FALSE	hypothetical protein;protein_id=YP_007816148.1;transl_table=11
Alistipes_shahii_WAL_8301_uid197175	15211091	709	10	0	5.39224	1	FALSE	FALSE	uridylate kinase;protein_id=YP_007816339.1;transl_table=11
Alistipes_shahii_WAL_8301_uid197175	15212432	2809	24	0	3.26644	1	FALSE	FALSE	Excinuclease ABC subunit A;protein_id=YP_007817678.1;transl_table=11
Alistipes_shahii_WAL_8301_uid197175	15211611	1102	6	0	2.08154	1	FALSE	FALSE	UDP-N-acetylglucosamine--N-acetylmuramyl-%28pentapeptide%29 pyrophosphoryl-undecaprenol N-acetylglucosamine transferase;protein_id=YP_007816858.1;transl_table=11
Alistipes_shahii_WAL_8301_uid197175	15212282	448	3	0	2.56011	1	FALSE	FALSE	Cytosine%2Fadenosine deaminases;protein_id=YP_007817528.1;transl_table=11
Alistipes_shahii_WAL_8301_uid197175	15211698	2086	38	0	6.96441	1	FALSE	FALSE	DNA%2FRNA endonuclease G%2C NUC1;protein_id=YP_007816945.1;transl_table=11
Alistipes_shahii_WAL_8301_uid197175	15210340	1288	7	0	2.07777	1	FALSE	FALSE	Cytosine deaminase and related metal-dependent hydrolases;protein_id=YP_007815589.1;transl_table=11
Alistipes_shahii_WAL_8301_uid197175	15212339	1318	11	0	3.19075	1	FALSE	FALSE	nucleotide sugar dehydrogenase;protein_id=YP_007817585.1;transl_table=11
Alistipes_shahii_WAL_8301_uid197175	15210659	784	24	0	11.7034	1	FALSE	FALSE	Archaeal fructose-1%2C6-bisphosphatase and related enzymes of inositol monophosphatase family;protein_id=YP_007815908.1;transl_table=11
Alistipes_shahii_WAL_8301_uid197175	15211284	1288	7	0	2.07777	1	FALSE	FALSE	hypothetical protein;protein_id=YP_007816531.1;transl_table=11
Alistipes_shahii_WAL_8301_uid197175	15212303	1831	12	0	2.50558	1	FALSE	FALSE	Collagenase and related proteases;protein_id=YP_007817549.1;transl_table=11
Alistipes_shahii_WAL_8301_uid197175	15211404	304	2	0	2.51519	1	FALSE	FALSE	hypothetical protein;protein_id=YP_007816651.1;transl_table=11
Alistipes_shahii_WAL_8301_uid197175	15211435	1663	13	0	2.98859	1	FALSE	FALSE	C-terminal peptidase %28prc%29;protein_id=YP_007816682.1;transl_table=11
Alistipes_shahii_WAL_8301_uid197175	15212604	1969	54	2	10.8732	0.928571	FALSE	FALSE	Antirepressor regulating drug resistance%2C predicted signal transduction N-terminal membrane component;protein_id=YP_007817847.1;transl_table=11
Alistipes_shahii_WAL_8301_uid197175	15211320	253	7	0	10.5777	1	FALSE	FALSE	Helix-turn-helix.;protein_id=YP_007816567.1;transl_table=11
Alistipes_shahii_WAL_8301_uid197175	15211817	235	17	1	29.2833	0.888889	FALSE	FALSE	hypothetical protein;protein_id=YP_007817063.1;transl_table=11
Alistipes_shahii_WAL_8301_uid197175	15210663	1126	75	0	25.4647	1	FALSE	FALSE	DNA polymerase III%2C beta subunit;protein_id=YP_007815912.1;transl_table=11
Alistipes_shahii_WAL_8301_uid197175	15210769	1411	1	5	1.6257	-0.666667	TRUE	TRUE	efflux transporter%2C outer membrane factor %28OMF%29 lipoprotein%2C NodT family;protein_id=YP_007816018.1;transl_table=11
Alistipes_shahii_WAL_8301_uid197175	15210319	1654	26	0	6.0097	1	FALSE	FALSE	hypothetical protein;protein_id=YP_007815568.1;transl_table=11
Alistipes_shahii_WAL_8301_uid197175	15210546	184	6	156	336.599	-0.925926	TRUE	TRUE	hypothetical protein;protein_id=YP_007815795.1;transl_table=11
Alistipes_shahii_WAL_8301_uid197175	15212867	1783	1	2	0.643258	-0.333333	TRUE	TRUE	Fe-S oxidoreductase;protein_id=YP_007817604.1;transl_table=11
Alistipes_shahii_WAL_8301_uid197175	15211878	343	4	2	6.68763	0.333333	TRUE	TRUE	hypothetical protein;protein_id=YP_007817124.1;transl_table=11
Alistipes_shahii_WAL_8301_uid197175	15211536	3151	8	0	0.970637	1	FALSE	FALSE	Signal transduction histidine kinase;protein_id=YP_007816783.1;transl_table=11
Alistipes_shahii_WAL_8301_uid197175	15211811	295	4	1	6.47982	0.6	TRUE	FALSE	hypothetical protein;protein_id=YP_007817057.1;transl_table=11
Alistipes_shahii_WAL_8301_uid197175	15211861	862	25	0	11.0879	1	FALSE	FALSE	RteC protein.;protein_id=YP_007817107.1;transl_table=11
Alistipes_shahii_WAL_8301_uid197175	15212107	658	11	0	6.39119	1	FALSE	FALSE	NADH dehydrogenase subunit B;protein_id=YP_007817353.1;transl_table=11
Alistipes_shahii_WAL_8301_uid197175	15211653	964	6	0	2.37952	1	FALSE	FALSE	N-acetyl-gamma-glutamyl-phosphate reductase;protein_id=YP_007816900.1;transl_table=11
Alistipes_shahii_WAL_8301_uid197175	15210636	1888	8	6	2.83492	0.142857	TRUE	TRUE	FOG: WD40-like repeat;protein_id=YP_007815885.1;transl_table=11
Alistipes_shahii_WAL_8301_uid197175	15212515	2488	36	1	5.68547	0.945946	FALSE	FALSE	Predicted Zn-dependent peptidases;protein_id=YP_007817761.1;transl_table=11
Alistipes_shahii_WAL_8301_uid197175	15212678	859	4	0	1.78025	1	FALSE	FALSE	methenyltetrahydrofolate cyclohydrolase %2F5%2C10-methylenetetrahydrofolate dehydrogenase %28NADP%2B%29;protein_id=YP_007817921.1;transl_table=11
Alistipes_shahii_WAL_8301_uid197175	15210349	1198	2	0	0.638246	1	FALSE	FALSE	Highly conserved protein containing a thioredoxin domain;protein_id=YP_007815598.1;transl_table=11
Alistipes_shahii_WAL_8301_uid197175	15210891	1540	10	0	2.48253	1	FALSE	FALSE	Arylsulfatase A and related enzymes;protein_id=YP_007816139.1;transl_table=11
Alistipes_shahii_WAL_8301_uid197175	15211602	457	31	0	25.9335	1	FALSE	FALSE	Cytidine deaminase;protein_id=YP_007816849.1;transl_table=11
Alistipes_shahii_WAL_8301_uid197175	15210278	2047	10	0	1.86766	1	FALSE	FALSE	Polysaccharide lyase family 8%2C N terminal alpha-helical domain.%2FPolysaccharide lyase family 8%2C super-sandwich domain.;protein_id=YP_007815527.1;transl_table=11
Alistipes_shahii_WAL_8301_uid197175	15212121	925	10	0	4.13308	1	FALSE	FALSE	Predicted periplasmic protein %28DUF2233%29.;protein_id=YP_007817367.1;transl_table=11
Alistipes_shahii_WAL_8301_uid197175	15211591	784	0	2	0.975279	-1	TRUE	TRUE	Fe2%2B-dicitrate sensor%2C membrane component;protein_id=YP_007816838.1;transl_table=11
Alistipes_shahii_WAL_8301_uid197175	15211319	436	30	0	26.3057	1	FALSE	FALSE	Heat shock protein;protein_id=YP_007816566.1;transl_table=11
Alistipes_shahii_WAL_8301_uid197175	15210337	409	2	0	1.86948	1	FALSE	FALSE	Biopolymer transport protein;protein_id=YP_007815586.1;transl_table=11
Alistipes_shahii_WAL_8301_uid197175	15212073	604	4	0	2.53185	1	FALSE	FALSE	hypothetical protein;protein_id=YP_007817319.1;transl_table=11
Alistipes_shahii_WAL_8301_uid197175	15210887	3139	32	0	3.89739	1	FALSE	FALSE	Outer membrane receptor proteins%2C mostly Fe transport;protein_id=YP_007816135.1;transl_table=11
Alistipes_shahii_WAL_8301_uid197175	15210732	1252	2	0	0.610718	1	FALSE	FALSE	Phage integrase family.;protein_id=YP_007815981.1;transl_table=11
Alistipes_shahii_WAL_8301_uid197175	15211120	799	4	0	1.91394	1	FALSE	FALSE	Protein of unknown function %28DUF3108%29.;protein_id=YP_007816368.1;transl_table=11
Alistipes_shahii_WAL_8301_uid197175	15212475	652	6	5	6.45001	0.0909091	TRUE	TRUE	hypothetical protein;protein_id=YP_007817721.1;transl_table=11
Alistipes_shahii_WAL_8301_uid197175	15212102	1426	39	0	10.4559	1	FALSE	FALSE	Domain of unknown function %28DUF303%29.;protein_id=YP_007817348.1;transl_table=11
Alistipes_shahii_WAL_8301_uid197175	15212332	406	70	0	65.9154	1	FALSE	FALSE	hypothetical protein;protein_id=YP_007817578.1;transl_table=11
Alistipes_shahii_WAL_8301_uid197175	15212404	1432	2	0	0.533952	1	FALSE	FALSE	SusD family.;protein_id=YP_007817650.1;transl_table=11
Alistipes_shahii_WAL_8301_uid197175	15211673	790	100	0	48.3936	1	FALSE	FALSE	SSU ribosomal protein S3P;protein_id=YP_007816920.1;transl_table=11
Alistipes_shahii_WAL_8301_uid197175	15211023	631	14	0	8.4823	1	FALSE	FALSE	Resolvase%2C N terminal domain.;protein_id=YP_007816271.1;transl_table=11
Alistipes_shahii_WAL_8301_uid197175	15211217	319	0	2	2.39692	-1	TRUE	TRUE	Protein of unknown function %28DUF2958%29.;protein_id=YP_007816464.1;transl_table=11
Alistipes_shahii_WAL_8301_uid197175	15211791	181	2	0	4.22441	1	FALSE	FALSE	hypothetical protein;protein_id=YP_007817038.1;transl_table=11
Alistipes_shahii_WAL_8301_uid197175	15212228	934	2	0	0.81865	1	FALSE	FALSE	hypothetical protein;protein_id=YP_007817474.1;transl_table=11
Alistipes_shahii_WAL_8301_uid197175	15212289	1399	7	0	1.91291	1	FALSE	FALSE	putative efflux protein%2C MATE family;protein_id=YP_007817535.1;transl_table=11
Alistipes_shahii_WAL_8301_uid197175	15210617	1483	23	0	5.92928	1	FALSE	FALSE	histidine ammonia-lyase;protein_id=YP_007815866.1;transl_table=11
Alistipes_shahii_WAL_8301_uid197175	15212730	454	9	0	7.57882	1	FALSE	FALSE	Domain of unknown function %28DUF1896%29.;protein_id=YP_007817973.1;transl_table=11
Alistipes_shahii_WAL_8301_uid197175	15211934	1045	51	0	18.6582	1	FALSE	FALSE	tetraacyldisaccharide 4%27-kinase;protein_id=YP_007817180.1;transl_table=11
Alistipes_shahii_WAL_8301_uid197175	15212679	1258	4	0	1.21561	1	FALSE	FALSE	phosphoribosylamine--glycine ligase;protein_id=YP_007817922.1;transl_table=11
Alistipes_shahii_WAL_8301_uid197175	15212394	1072	60	0	21.3979	1	FALSE	FALSE	Predicted periplasmic protein %28DUF2233%29.;protein_id=YP_007817640.1;transl_table=11
Alistipes_shahii_WAL_8301_uid197175	15211947	985	10	0	3.88131	1	FALSE	FALSE	Fe2%2B-dicitrate sensor%2C membrane component;protein_id=YP_007817193.1;transl_table=11
Alistipes_shahii_WAL_8301_uid197175	15211437	982	2	1	1.16795	0.333333	TRUE	FALSE	hypothetical protein;protein_id=YP_007816684.1;transl_table=11
Alistipes_shahii_WAL_8301_uid197175	15211313	226	14	0	23.6829	1	FALSE	FALSE	hypothetical protein;protein_id=YP_007816560.1;transl_table=11
Alistipes_shahii_WAL_8301_uid197175	15211965	1300	47	1	14.116	0.958333	FALSE	FALSE	SSU ribosomal protein S12P methylthiotransferase;protein_id=YP_007817211.1;transl_table=11
Alistipes_shahii_WAL_8301_uid197175	15210458	877	19	0	8.28265	1	FALSE	FALSE	hypothetical protein;protein_id=YP_007815707.1;transl_table=11
Alistipes_shahii_WAL_8301_uid197175	15211950	880	117	3	52.1331	0.95	FALSE	FALSE	Metal-dependent hydrolase;protein_id=YP_007817196.1;transl_table=11
Alistipes_shahii_WAL_8301_uid197175	15211525	2878	17	0	2.25826	1	FALSE	FALSE	DNA polymerase I;protein_id=YP_007816772.1;transl_table=11
Alistipes_shahii_WAL_8301_uid197175	15210451	334	2	2	4.57856	0	TRUE	TRUE	Thiol-disulfide isomerase and thioredoxins;protein_id=YP_007815700.1;transl_table=11
Alistipes_shahii_WAL_8301_uid197175	15212690	1111	42	0	14.4527	1	FALSE	FALSE	Peptidase family S41.;protein_id=YP_007817933.1;transl_table=11
Alistipes_shahii_WAL_8301_uid197175	15210699	1165	17	0	5.57876	1	FALSE	FALSE	diaminopimelate decarboxylase;protein_id=YP_007815948.1;transl_table=11
Alistipes_shahii_WAL_8301_uid197175	15211804	577	9	0	5.96323	1	FALSE	FALSE	RNA polymerase sigma factor%2C sigma-70 family%2FRNA polymerase sigma-70 factor%2C Bacteroides expansion family 1;protein_id=YP_007817051.1;transl_table=11
Alistipes_shahii_WAL_8301_uid197175	15210544	412	287	5	270.957	0.965753	FALSE	FALSE	CobQ%2FCobB%2FMinD%2FParA nucleotide binding domain.;protein_id=YP_007815793.1;transl_table=11
Alistipes_shahii_WAL_8301_uid197175	15210562	1531	25	0	6.24281	1	FALSE	FALSE	phosphoglycerate mutase;protein_id=YP_007815811.1;transl_table=11
Alistipes_shahii_WAL_8301_uid197175	15211495	1324	8	0	2.31003	1	FALSE	FALSE	hypothetical protein;protein_id=YP_007816742.1;transl_table=11
Alistipes_shahii_WAL_8301_uid197175	15210784	1339	6	1	1.99863	0.714286	FALSE	FALSE	Fibrobacter succinogenes major domain %28Fib_succ_major%29.;protein_id=YP_007816033.1;transl_table=11
Alistipes_shahii_WAL_8301_uid197175	15211101	475	1	1	1.60972	0	TRUE	FALSE	ribosomal-protein-alanine acetyltransferase;protein_id=YP_007816349.1;transl_table=11
Alistipes_shahii_WAL_8301_uid197175	15212109	1078	11	0	3.90112	1	FALSE	FALSE	NADH dehydrogenase subunit H;protein_id=YP_007817355.1;transl_table=11
Alistipes_shahii_WAL_8301_uid197175	15212623	286	0	3	4.01024	-1	TRUE	TRUE	hypothetical protein;protein_id=YP_007817866.1;transl_table=11
Alistipes_shahii_WAL_8301_uid197175	15212079	589	3	7	6.49082	-0.4	TRUE	TRUE	hypothetical protein;protein_id=YP_007817325.1;transl_table=11
Alistipes_shahii_WAL_8301_uid197175	15211376	1204	74	1	23.815	0.973333	FALSE	FALSE	acetate kinase;protein_id=YP_007816623.1;transl_table=11
Alistipes_shahii_WAL_8301_uid197175	15211112	850	13	0	5.84709	1	FALSE	FALSE	apurinic endonuclease %28APN1%29;protein_id=YP_007816360.1;transl_table=11
Alistipes_shahii_WAL_8301_uid197175	15212750	1252	9	0	2.74823	1	FALSE	FALSE	Phage integrase family.;protein_id=YP_007817993.1;transl_table=11
Alistipes_shahii_WAL_8301_uid197175	15212523	604	21	0	13.2922	1	FALSE	FALSE	translation factor SUA5;protein_id=YP_007817769.1;transl_table=11
Alistipes_shahii_WAL_8301_uid197175	15211067	1066	2	0	0.717279	1	FALSE	FALSE	chorismate mutase;protein_id=YP_007816315.1;transl_table=11
Alistipes_shahii_WAL_8301_uid197175	15212514	196	2	0	3.90112	1	FALSE	FALSE	transcriptional regulator;protein_id=YP_007817760.1;transl_table=11
Alistipes_shahii_WAL_8301_uid197175	15212774	337	10	0	11.3445	1	FALSE	FALSE	transcriptional regulator%2C PadR family;protein_id=YP_007818017.1;transl_table=11
Alistipes_shahii_WAL_8301_uid197175	15212331	1171	344	0	112.31	1	FALSE	FALSE	chaperone protein DnaJ;protein_id=YP_007817577.1;transl_table=11
Alistipes_shahii_WAL_8301_uid197175	15211115	3322	6	0	0.690505	1	FALSE	FALSE	hypothetical protein;protein_id=YP_007816363.1;transl_table=11
Alistipes_shahii_WAL_8301_uid197175	15212634	1582	5	12	4.10826	-0.411765	TRUE	TRUE	Mismatch repair ATPase %28MutS family%29;protein_id=YP_007817877.1;transl_table=11
Alistipes_shahii_WAL_8301_uid197175	15211830	919	101	2	42.8486	0.961165	FALSE	FALSE	hypothetical protein;protein_id=YP_007817076.1;transl_table=11
Alistipes_shahii_WAL_8301_uid197175	15212682	1420	6	0	1.61539	1	FALSE	FALSE	amidophosphoribosyltransferase;protein_id=YP_007817925.1;transl_table=11
Alistipes_shahii_WAL_8301_uid197175	15212095	1828	1	5	1.25485	-0.666667	TRUE	TRUE	hypothetical protein;protein_id=YP_007817341.1;transl_table=11
Alistipes_shahii_WAL_8301_uid197175	15212000	1003	92	0	35.0673	1	FALSE	FALSE	fructose-bisphosphate aldolase;protein_id=YP_007817246.1;transl_table=11
Alistipes_shahii_WAL_8301_uid197175	15212699	1411	32	0	8.67038	1	FALSE	FALSE	Sugar phosphate permease;protein_id=YP_007817942.1;transl_table=11
Alistipes_shahii_WAL_8301_uid197175	15212470	1378	6	0	1.66463	1	FALSE	FALSE	3-isopropylmalate dehydratase%2C large subunit;protein_id=YP_007817716.1;transl_table=11
Alistipes_shahii_WAL_8301_uid197175	15211352	775	0	4	1.97321	-1	TRUE	TRUE	Predicted phosphohydrolases;protein_id=YP_007816599.1;transl_table=11
Alistipes_shahii_WAL_8301_uid197175	15212782	907	1	6	2.95057	-0.714286	TRUE	TRUE	cysteine synthase;protein_id=YP_007818025.1;transl_table=11
Alistipes_shahii_WAL_8301_uid197175	15210492	1267	64	0	19.3116	1	FALSE	FALSE	Adenylosuccinate synthetase;protein_id=YP_007815741.1;transl_table=11
Alistipes_shahii_WAL_8301_uid197175	15212697	1276	12	0	3.59539	1	FALSE	FALSE	dihydroorotase;protein_id=YP_007817940.1;transl_table=11
Alistipes_shahii_WAL_8301_uid197175	15211758	1933	148	3	29.8648	0.960265	FALSE	FALSE	hypothetical protein;protein_id=YP_007817005.1;transl_table=11
Alistipes_shahii_WAL_8301_uid197175	15210677	1573	19	2	5.10394	0.809524	TRUE	FALSE	C-terminal peptidase %28prc%29;protein_id=YP_007815926.1;transl_table=11
Alistipes_shahii_WAL_8301_uid197175	15212205	1393	22	0	6.03791	1	FALSE	FALSE	Parvulin-like peptidyl-prolyl isomerase;protein_id=YP_007817451.1;transl_table=11
Alistipes_shahii_WAL_8301_uid197175	15210478	1426	18	0	4.82579	1	FALSE	FALSE	Nitrate%2Fnitrite transporter;protein_id=YP_007815727.1;transl_table=11
Alistipes_shahii_WAL_8301_uid197175	15212187	1705	1	0	0.224228	1	FALSE	FALSE	Protein of unknown function DUF262.%2FUncharacterized conserved protein %28DUF2081%29.;protein_id=YP_007817433.1;transl_table=11
Alistipes_shahii_WAL_8301_uid197175	15212262	1483	232	0	59.8084	1	FALSE	FALSE	periplasmic serine protease%2C Do%2FDeqQ family;protein_id=YP_007817508.1;transl_table=11
Alistipes_shahii_WAL_8301_uid197175	15210798	769	39	0	19.3889	1	FALSE	FALSE	Pyruvate:ferredoxin oxidoreductase and related 2-oxoacid:ferredoxin oxidoreductases%2C beta subunit;protein_id=YP_007816047.1;transl_table=11
Alistipes_shahii_WAL_8301_uid197175	15212707	3409	2	0	0.224294	1	FALSE	FALSE	Secretin and TonB N terminus short domain.%2FTonB-dependent Receptor Plug Domain.%2FTonB dependent receptor.;protein_id=YP_007817950.1;transl_table=11
Alistipes_shahii_WAL_8301_uid197175	15212174	448	0	2	1.70674	-1	TRUE	TRUE	Acetyltransferases;protein_id=YP_007817420.1;transl_table=11
Alistipes_shahii_WAL_8301_uid197175	15211772	1258	16	1	5.16634	0.882353	FALSE	FALSE	MORN repeat variant.;protein_id=YP_007817019.1;transl_table=11
Alistipes_shahii_WAL_8301_uid197175	15211165	1678	9	12	4.78456	-0.142857	TRUE	TRUE	glutaminyl-tRNA synthetase;protein_id=YP_007816413.1;transl_table=11
Alistipes_shahii_WAL_8301_uid197175	15212595	2431	272	0	42.7759	1	FALSE	FALSE	ATP-dependent protease La;protein_id=YP_007817838.1;transl_table=11
Alistipes_shahii_WAL_8301_uid197175	15211078	109	3	0	10.5223	1	FALSE	FALSE	hypothetical protein;protein_id=YP_007816326.1;transl_table=11
Alistipes_shahii_WAL_8301_uid197175	15211806	1009	11	0	4.16789	1	FALSE	FALSE	Predicted glycosylase;protein_id=YP_007817053.1;transl_table=11
Alistipes_shahii_WAL_8301_uid197175	15212492	250	0	1	1.52924	-1	TRUE	FALSE	hypothetical protein;protein_id=YP_007817738.1;transl_table=11
Alistipes_shahii_WAL_8301_uid197175	15211826	1141	13	18	10.387	-0.16129	TRUE	TRUE	ABC-type Fe3%2B-hydroxamate transport system%2C periplasmic component;protein_id=YP_007817072.1;transl_table=11
Alistipes_shahii_WAL_8301_uid197175	15212257	1327	77	0	22.1837	1	FALSE	FALSE	FKBP-type peptidyl-prolyl cis-trans isomerase %28trigger factor%29;protein_id=YP_007817503.1;transl_table=11
Alistipes_shahii_WAL_8301_uid197175	15212335	1144	29	0	9.69141	1	FALSE	FALSE	Metal-dependent hydrolase;protein_id=YP_007817581.1;transl_table=11
Alistipes_shahii_WAL_8301_uid197175	15211822	310	1	0	1.23326	1	FALSE	FALSE	hypothetical protein;protein_id=YP_007817068.1;transl_table=11
Alistipes_shahii_WAL_8301_uid197175	15212437	88	0	1	4.34443	-1	TRUE	FALSE	hypothetical protein;protein_id=YP_007817683.1;transl_table=11
Alistipes_shahii_WAL_8301_uid197175	15210609	394	1	0	0.970329	1	FALSE	FALSE	Mannose-6-phosphate isomerase;protein_id=YP_007815858.1;transl_table=11
Alistipes_shahii_WAL_8301_uid197175	15210734	931	15	2	6.98095	0.764706	TRUE	FALSE	hypothetical protein;protein_id=YP_007815983.1;transl_table=11
Alistipes_shahii_WAL_8301_uid197175	15210453	1369	7	3	2.79262	0.4	TRUE	TRUE	DNA replication and repair protein RadA;protein_id=YP_007815702.1;transl_table=11
Alistipes_shahii_WAL_8301_uid197175	15210312	469	15	0	12.2274	1	FALSE	FALSE	hypothetical protein;protein_id=YP_007815561.1;transl_table=11
Alistipes_shahii_WAL_8301_uid197175	15212231	934	8	2	4.09325	0.6	TRUE	FALSE	hypothetical protein;protein_id=YP_007817477.1;transl_table=11
Alistipes_shahii_WAL_8301_uid197175	15211702	751	33	2	17.8174	0.885714	TRUE	FALSE	Predicted Zn-dependent protease;protein_id=YP_007816949.1;transl_table=11
Alistipes_shahii_WAL_8301_uid197175	15211609	1558	11	0	2.69923	1	FALSE	FALSE	primary replicative DNA helicase;protein_id=YP_007816856.1;transl_table=11
Alistipes_shahii_WAL_8301_uid197175	15212594	766	40	0	19.9639	1	FALSE	FALSE	3-deoxy-D-manno-octulosonate cytidylyltransferase;protein_id=YP_007817837.1;transl_table=11
Alistipes_shahii_WAL_8301_uid197175	15212085	331	6	0	6.93008	1	FALSE	FALSE	hypothetical protein;protein_id=YP_007817331.1;transl_table=11
Alistipes_shahii_WAL_8301_uid197175	15211662	304	2	0	2.51519	1	FALSE	FALSE	O%286%29-alkylguanine repair protein YbaZ;protein_id=YP_007816909.1;transl_table=11
Alistipes_shahii_WAL_8301_uid197175	15212017	931	0	3	1.23193	-1	TRUE	TRUE	Glycosyltransferases involved in cell wall biogenesis;protein_id=YP_007817263.1;transl_table=11
Alistipes_shahii_WAL_8301_uid197175	15210418	943	8	1	3.64876	0.777778	FALSE	FALSE	ribose-phosphate pyrophosphokinase;protein_id=YP_007815667.1;transl_table=11
Alistipes_shahii_WAL_8301_uid197175	15211228	703	4	0	2.1753	1	FALSE	FALSE	conserved hypothetical integral membrane protein TIGR00023;protein_id=YP_007816475.1;transl_table=11
Alistipes_shahii_WAL_8301_uid197175	15212767	733	9	0	4.69411	1	FALSE	FALSE	Uncharacterised ArCR%2C COG2043.;protein_id=YP_007818010.1;transl_table=11
Alistipes_shahii_WAL_8301_uid197175	15211691	610	85	4	55.7796	0.910112	TRUE	FALSE	SSU ribosomal protein S4P;protein_id=YP_007816938.1;transl_table=11
Alistipes_shahii_WAL_8301_uid197175	15212605	376	3	1	4.06712	0.5	TRUE	FALSE	Predicted transcriptional regulator;protein_id=YP_007817848.1;transl_table=11
Alistipes_shahii_WAL_8301_uid197175	15211540	127	1	2	9.03093	-0.333333	TRUE	TRUE	hypothetical protein;protein_id=YP_007816787.1;transl_table=11
Alistipes_shahii_WAL_8301_uid197175	15210675	943	17	0	6.89211	1	FALSE	FALSE	Predicted membrane protein;protein_id=YP_007815924.1;transl_table=11
Alistipes_shahii_WAL_8301_uid197175	15212489	274	17	0	23.7199	1	FALSE	FALSE	preprotein translocase%2C YajC subunit;protein_id=YP_007817735.1;transl_table=11
Alistipes_shahii_WAL_8301_uid197175	15212345	3136	119	4	14.9949	0.934959	TRUE	FALSE	Outer membrane cobalamin receptor protein;protein_id=YP_007817591.1;transl_table=11
Alistipes_shahii_WAL_8301_uid197175	15211658	904	0	3	1.26873	-1	TRUE	TRUE	Predicted metal-dependent phosphoesterases %28PHP family%29;protein_id=YP_007816905.1;transl_table=11
Alistipes_shahii_WAL_8301_uid197175	15210802	1075	66	0	23.472	1	FALSE	FALSE	phosphoserine aminotransferase apoenzyme;protein_id=YP_007816051.1;transl_table=11
Alistipes_shahii_WAL_8301_uid197175	15210531	235	1	0	1.62685	1	FALSE	FALSE	hypothetical protein;protein_id=YP_007815780.1;transl_table=11
Alistipes_shahii_WAL_8301_uid197175	15210505	1237	51	0	15.7622	1	FALSE	FALSE	6-phosphofructokinase;protein_id=YP_007815754.1;transl_table=11
Alistipes_shahii_WAL_8301_uid197175	15212032	1837	276	15	60.5618	0.896907	TRUE	FALSE	SSU ribosomal protein S1P;protein_id=YP_007817278.1;transl_table=11
Alistipes_shahii_WAL_8301_uid197175	15212144	1459	4	0	1.04814	1	FALSE	FALSE	Amino acid transporters;protein_id=YP_007817390.1;transl_table=11
Alistipes_shahii_WAL_8301_uid197175	15212460	490	3	0	2.34067	1	FALSE	FALSE	methylglyoxal synthase;protein_id=YP_007817706.1;transl_table=11
Alistipes_shahii_WAL_8301_uid197175	15211873	283	11	0	14.8601	1	FALSE	FALSE	hypothetical protein;protein_id=YP_007817119.1;transl_table=11
Alistipes_shahii_WAL_8301_uid197175	15210464	1237	6	0	1.85437	1	FALSE	FALSE	Glycosidases;protein_id=YP_007815713.1;transl_table=11
Alistipes_shahii_WAL_8301_uid197175	15211033	2173	5	0	0.879681	1	FALSE	FALSE	helicase%2C putative%2C RecD%2FTraA family;protein_id=YP_007816281.1;transl_table=11
Alistipes_shahii_WAL_8301_uid197175	15211445	430	0	1	0.889092	-1	TRUE	FALSE	Thiol:disulfide interchange protein;protein_id=YP_007816692.1;transl_table=11
Alistipes_shahii_WAL_8301_uid197175	15211395	409	9	3	11.2169	0.5	TRUE	TRUE	hypothetical protein;protein_id=YP_007816642.1;transl_table=11
Alistipes_shahii_WAL_8301_uid197175	15211225	340	3	0	3.37332	1	FALSE	FALSE	hypothetical protein;protein_id=YP_007816472.1;transl_table=11
Alistipes_shahii_WAL_8301_uid197175	15210535	247	2	0	3.09562	1	FALSE	FALSE	hypothetical protein;protein_id=YP_007815784.1;transl_table=11
Alistipes_shahii_WAL_8301_uid197175	15210439	241	42	0	66.6265	1	FALSE	FALSE	hypothetical protein;protein_id=YP_007815688.1;transl_table=11
Alistipes_shahii_WAL_8301_uid197175	15210794	973	10	0	3.92918	1	FALSE	FALSE	methionyl-tRNA formyltransferase;protein_id=YP_007816043.1;transl_table=11
Alistipes_shahii_WAL_8301_uid197175	15211075	1405	21	0	5.71423	1	FALSE	FALSE	amino acid carrier protein;protein_id=YP_007816323.1;transl_table=11
Alistipes_shahii_WAL_8301_uid197175	15211439	895	13	0	5.5531	1	FALSE	FALSE	cation diffusion facilitator family transporter;protein_id=YP_007816686.1;transl_table=11
Alistipes_shahii_WAL_8301_uid197175	15212650	364	15	0	15.7545	1	FALSE	FALSE	DNA-directed RNA polymerase specialized sigma subunit%2C sigma24 homolog;protein_id=YP_007817893.1;transl_table=11
Alistipes_shahii_WAL_8301_uid197175	15210814	1210	2	0	0.631916	1	FALSE	FALSE	hypothetical protein;protein_id=YP_007816062.1;transl_table=11
Alistipes_shahii_WAL_8301_uid197175	15212089	829	38	12	23.0585	0.52	TRUE	TRUE	Tetrahydrodipicolinate N-succinyltransferase;protein_id=YP_007817335.1;transl_table=11
Alistipes_shahii_WAL_8301_uid197175	15212444	463	1	1	1.65144	0	TRUE	FALSE	Peroxiredoxin;protein_id=YP_007817690.1;transl_table=11
Alistipes_shahii_WAL_8301_uid197175	15212250	1756	64	0	13.9338	1	FALSE	FALSE	Archaeal%2Fvacuolar-type H%2B-ATPase subunit A;protein_id=YP_007817496.1;transl_table=11
Alistipes_shahii_WAL_8301_uid197175	15210907	2623	18	0	2.62355	1	FALSE	FALSE	Transglutaminase-like enzymes%2C putative cysteine proteases;protein_id=YP_007816155.1;transl_table=11
Alistipes_shahii_WAL_8301_uid197175	15212049	223	1	0	1.71439	1	FALSE	FALSE	hypothetical protein;protein_id=YP_007817295.1;transl_table=11
Alistipes_shahii_WAL_8301_uid197175	15211755	2509	19	2	3.19988	0.809524	TRUE	FALSE	hypothetical protein;protein_id=YP_007817002.1;transl_table=11
Alistipes_shahii_WAL_8301_uid197175	15212125	886	1	0	0.431501	1	FALSE	FALSE	sulfide dehydrogenase %28flavoprotein%29 subunit SudB;protein_id=YP_007817371.1;transl_table=11
Alistipes_shahii_WAL_8301_uid197175	15212667	475	4	0	3.21945	1	FALSE	FALSE	hypothetical protein;protein_id=YP_007817910.1;transl_table=11
Alistipes_shahii_WAL_8301_uid197175	15211013	196	5	0	9.75279	1	FALSE	FALSE	hypothetical protein;protein_id=YP_007816261.1;transl_table=11
Alistipes_shahii_WAL_8301_uid197175	15212014	1306	69	3	21.0768	0.916667	TRUE	FALSE	tyrosyl-tRNA synthetase;protein_id=YP_007817260.1;transl_table=11
Alistipes_shahii_WAL_8301_uid197175	15211936	1297	3	0	0.884293	1	FALSE	FALSE	Membrane proteins related to metalloendopeptidases;protein_id=YP_007817182.1;transl_table=11
Alistipes_shahii_WAL_8301_uid197175	15211972	763	8	0	4.00849	1	FALSE	FALSE	hypothetical protein;protein_id=YP_007817218.1;transl_table=11
Alistipes_shahii_WAL_8301_uid197175	15212483	553	4	0	2.76535	1	FALSE	FALSE	ATP:cob%28I%29alamin adenosyltransferase;protein_id=YP_007817729.1;transl_table=11
Alistipes_shahii_WAL_8301_uid197175	15211925	952	3	0	1.20476	1	FALSE	FALSE	Protein of unknown function %28DUF2851%29.;protein_id=YP_007817171.1;transl_table=11
Alistipes_shahii_WAL_8301_uid197175	15212498	376	8	3	11.1846	0.454545	TRUE	TRUE	Thioesterase superfamily;protein_id=YP_007817744.1;transl_table=11
Alistipes_shahii_WAL_8301_uid197175	15212500	1333	24	0	6.88329	1	FALSE	FALSE	signal recognition particle subunit FFH%2FSRP54 %28srp54%29;protein_id=YP_007817746.1;transl_table=11
Alistipes_shahii_WAL_8301_uid197175	15211484	517	8	0	5.91581	1	FALSE	FALSE	hypothetical protein;protein_id=YP_007816731.1;transl_table=11
Alistipes_shahii_WAL_8301_uid197175	15212003	1000	55	0	21.027	1	FALSE	FALSE	malate dehydrogenase %28NAD%29;protein_id=YP_007817249.1;transl_table=11
Alistipes_shahii_WAL_8301_uid197175	15210495	1669	25	0	5.72662	1	FALSE	FALSE	Acyl-CoA dehydrogenases;protein_id=YP_007815744.1;transl_table=11
Alistipes_shahii_WAL_8301_uid197175	15212151	1639	30	0	6.99773	1	FALSE	FALSE	Fibrobacter succinogenes major domain %28Fib_succ_major%29.;protein_id=YP_007817397.1;transl_table=11
Alistipes_shahii_WAL_8301_uid197175	15210781	583	7	0	4.59034	1	FALSE	FALSE	Transcriptional regulator;protein_id=YP_007816030.1;transl_table=11
Alistipes_shahii_WAL_8301_uid197175	15211176	448	150	0	128.005	1	FALSE	FALSE	cold-shock DNA-binding protein family;protein_id=YP_007816424.1;transl_table=11
Alistipes_shahii_WAL_8301_uid197175	15211648	1903	19	4	4.62066	0.652174	TRUE	TRUE	hypothetical protein;protein_id=YP_007816895.1;transl_table=11
Alistipes_shahii_WAL_8301_uid197175	15212386	1360	16	2	5.05998	0.777778	TRUE	FALSE	hypothetical protein;protein_id=YP_007817632.1;transl_table=11
Alistipes_shahii_WAL_8301_uid197175	15212243	1072	2	0	0.713264	1	FALSE	FALSE	DNA polymerase III%2C delta subunit;protein_id=YP_007817489.1;transl_table=11
Alistipes_shahii_WAL_8301_uid197175	15212043	1009	4	0	1.5156	1	FALSE	FALSE	ABC-type Fe3%2B-siderophore transport system%2C permease component;protein_id=YP_007817289.1;transl_table=11
Alistipes_shahii_WAL_8301_uid197175	15211693	607	24	0	15.116	1	FALSE	FALSE	LSU ribosomal protein L17P;protein_id=YP_007816940.1;transl_table=11
Alistipes_shahii_WAL_8301_uid197175	15212602	382	76	0	76.0616	1	FALSE	FALSE	DnaK suppressor protein;protein_id=YP_007817845.1;transl_table=11
Alistipes_shahii_WAL_8301_uid197175	15211618	1426	6	3	2.41289	0.333333	TRUE	TRUE	hypothetical protein;protein_id=YP_007816865.1;transl_table=11
Alistipes_shahii_WAL_8301_uid197175	15211349	2017	40	0	7.58174	1	FALSE	FALSE	Glycoside hydrolase 97.;protein_id=YP_007816596.1;transl_table=11
Alistipes_shahii_WAL_8301_uid197175	15211355	1852	11	0	2.27074	1	FALSE	FALSE	SusD family.;protein_id=YP_007816602.1;transl_table=11
Alistipes_shahii_WAL_8301_uid197175	15210973	289	5	0	6.61435	1	FALSE	FALSE	DNA binding domain%2C excisionase family;protein_id=YP_007816221.1;transl_table=11
Alistipes_shahii_WAL_8301_uid197175	15211021	373	0	1	1.02496	-1	TRUE	FALSE	hypothetical protein;protein_id=YP_007816269.1;transl_table=11
Alistipes_shahii_WAL_8301_uid197175	15211538	709	16	1	9.1668	0.882353	FALSE	FALSE	lipoate-protein ligase B;protein_id=YP_007816785.1;transl_table=11
Alistipes_shahii_WAL_8301_uid197175	15210522	403	14	0	13.2812	1	FALSE	FALSE	hypothetical protein;protein_id=YP_007815771.1;transl_table=11
Alistipes_shahii_WAL_8301_uid197175	15211122	1075	4	0	1.42255	1	FALSE	FALSE	hypothetical protein;protein_id=YP_007816370.1;transl_table=11
Alistipes_shahii_WAL_8301_uid197175	15211813	3790	234	54	29.0515	0.625	TRUE	TRUE	Eco57I restriction endonuclease.;protein_id=YP_007817059.1;transl_table=11
Alistipes_shahii_WAL_8301_uid197175	15210608	886	13	0	5.60951	1	FALSE	FALSE	Glucose-1-phosphate thymidylyltransferase;protein_id=YP_007815857.1;transl_table=11
Alistipes_shahii_WAL_8301_uid197175	15210682	304	20	0	25.1519	1	FALSE	FALSE	hypothetical protein;protein_id=YP_007815931.1;transl_table=11
Alistipes_shahii_WAL_8301_uid197175	15212337	397	69	0	66.4467	1	FALSE	FALSE	hypothetical protein;protein_id=YP_007817583.1;transl_table=11
Alistipes_shahii_WAL_8301_uid197175	15212619	1282	140	1	42.0481	0.985816	FALSE	FALSE	hypothetical protein;protein_id=YP_007817862.1;transl_table=11
Alistipes_shahii_WAL_8301_uid197175	15210275	1825	0	2	0.418969	-1	TRUE	TRUE	SusD family.;protein_id=YP_007815524.1;transl_table=11
Alistipes_shahii_WAL_8301_uid197175	15212291	1114	8	2	3.43186	0.6	TRUE	FALSE	bacterial peptide chain release factor 2 %28bRF-2%29;protein_id=YP_007817537.1;transl_table=11
Alistipes_shahii_WAL_8301_uid197175	15212517	2836	57	0	7.68394	1	FALSE	FALSE	TonB dependent receptor.;protein_id=YP_007817763.1;transl_table=11
Alistipes_shahii_WAL_8301_uid197175	15212719	346	2	18	22.0988	-0.8	TRUE	TRUE	hypothetical protein;protein_id=YP_007817962.1;transl_table=11
Alistipes_shahii_WAL_8301_uid197175	15212328	1174	7	0	2.27953	1	FALSE	FALSE	N-acetylmuramoyl-L-alanine amidase;protein_id=YP_007817574.1;transl_table=11
Alistipes_shahii_WAL_8301_uid197175	15212521	958	16	0	6.38513	1	FALSE	FALSE	Glycosyltransferases involved in cell wall biogenesis;protein_id=YP_007817767.1;transl_table=11
Alistipes_shahii_WAL_8301_uid197175	15211360	1522	7	0	1.75832	1	FALSE	FALSE	hypothetical protein;protein_id=YP_007816607.1;transl_table=11
Alistipes_shahii_WAL_8301_uid197175	15211643	640	3	0	1.79208	1	FALSE	FALSE	Response regulator containing a CheY-like receiver domain and an HTH DNA-binding domain;protein_id=YP_007816890.1;transl_table=11
Alistipes_shahii_WAL_8301_uid197175	15212133	142	5	0	13.4616	1	FALSE	FALSE	hypothetical protein;protein_id=YP_007817379.1;transl_table=11
Alistipes_shahii_WAL_8301_uid197175	15210770	580	17	0	11.2056	1	FALSE	FALSE	cAMP-binding proteins-catabolite gene activator and regulatory subunit of cAMP-dependent protein kinases;protein_id=YP_007816019.1;transl_table=11
Alistipes_shahii_WAL_8301_uid197175	15210433	124	0	2	6.16628	-1	TRUE	TRUE	hypothetical protein;protein_id=YP_007815682.1;transl_table=11
Alistipes_shahii_WAL_8301_uid197175	15210623	1165	11	0	3.60979	1	FALSE	FALSE	Bifunctional PLP-dependent enzyme with beta-cystathionase and maltose regulon repressor activities;protein_id=YP_007815872.1;transl_table=11
Alistipes_shahii_WAL_8301_uid197175	15212850	1273	36	1	11.1119	0.945946	FALSE	FALSE	7-keto-8-aminopelargonate synthetase and related enzymes;protein_id=YP_007816330.1;transl_table=11
Alistipes_shahii_WAL_8301_uid197175	15211178	1261	7	0	2.12226	1	FALSE	FALSE	Predicted DNA-binding protein with the Helix-hairpin-helix motif;protein_id=YP_007816426.1;transl_table=11
Alistipes_shahii_WAL_8301_uid197175	15212740	1714	10	7	3.79187	0.176471	TRUE	TRUE	hypothetical protein;protein_id=YP_007817983.1;transl_table=11
Alistipes_shahii_WAL_8301_uid197175	15212800	268	21	0	29.9571	1	FALSE	FALSE	LSU ribosomal protein L31P;protein_id=YP_007818043.1;transl_table=11
Alistipes_shahii_WAL_8301_uid197175	15212392	1207	55	3	18.3711	0.896552	TRUE	FALSE	Transcriptional regulator%2Fsugar kinase;protein_id=YP_007817638.1;transl_table=11
Alistipes_shahii_WAL_8301_uid197175	15210459	391	3	0	2.93332	1	FALSE	FALSE	hypothetical protein;protein_id=YP_007815708.1;transl_table=11
Alistipes_shahii_WAL_8301_uid197175	15212068	2101	50	1	9.28024	0.960784	FALSE	FALSE	L-lysine 2%2C3-aminomutase;protein_id=YP_007817314.1;transl_table=11
Alistipes_shahii_WAL_8301_uid197175	15212551	1126	0	1	0.339529	-1	TRUE	FALSE	Protein of unknown function %28DUF3714%29.;protein_id=YP_007817797.1;transl_table=11
Alistipes_shahii_WAL_8301_uid197175	15211026	526	2	0	1.45365	1	FALSE	FALSE	hypothetical protein;protein_id=YP_007816274.1;transl_table=11
Alistipes_shahii_WAL_8301_uid197175	15211406	1654	5	0	1.15571	1	FALSE	FALSE	SusD family.;protein_id=YP_007816653.1;transl_table=11
Alistipes_shahii_WAL_8301_uid197175	15210335	1024	2	0	0.746698	1	FALSE	FALSE	O-sialoglycoprotein endopeptidase;protein_id=YP_007815584.1;transl_table=11
Alistipes_shahii_WAL_8301_uid197175	15210750	2278	0	1	0.167827	-1	TRUE	FALSE	Outer membrane receptor for ferrienterochelin and colicins;protein_id=YP_007815999.1;transl_table=11
Alistipes_shahii_WAL_8301_uid197175	15211296	547	3	0	2.09676	1	FALSE	FALSE	peptide deformylase;protein_id=YP_007816543.1;transl_table=11
Alistipes_shahii_WAL_8301_uid197175	15212575	2863	17	0	2.27009	1	FALSE	FALSE	Predicted Zn-dependent peptidases;protein_id=YP_007817818.1;transl_table=11
Alistipes_shahii_WAL_8301_uid197175	15211442	658	8	0	4.64814	1	FALSE	FALSE	uracil phosphoribosyltransferase;protein_id=YP_007816689.1;transl_table=11
Alistipes_shahii_WAL_8301_uid197175	15211130	1396	15	1	4.38177	0.875	FALSE	FALSE	Xaa-Pro aminopeptidase;protein_id=YP_007816378.1;transl_table=11
Alistipes_shahii_WAL_8301_uid197175	15212117	607	22	0	13.8564	1	FALSE	FALSE	hypothetical protein;protein_id=YP_007817363.1;transl_table=11
Alistipes_shahii_WAL_8301_uid197175	15212075	1186	1	0	0.322352	1	FALSE	FALSE	transporter%2C CPA2 family %282.A.37%29;protein_id=YP_007817321.1;transl_table=11
Alistipes_shahii_WAL_8301_uid197175	15211371	1477	28	0	7.24757	1	FALSE	FALSE	pyruvate kinase;protein_id=YP_007816618.1;transl_table=11
Alistipes_shahii_WAL_8301_uid197175	15211993	544	89	0	62.547	1	FALSE	FALSE	Outer membrane protein;protein_id=YP_007817239.1;transl_table=11
Alistipes_shahii_WAL_8301_uid197175	15211598	826	2	0	0.925689	1	FALSE	FALSE	Esterase%2Flipase;protein_id=YP_007816845.1;transl_table=11
Alistipes_shahii_WAL_8301_uid197175	15212478	1495	28	1	7.41604	0.931034	FALSE	FALSE	hypothetical protein;protein_id=YP_007817724.1;transl_table=11
Alistipes_shahii_WAL_8301_uid197175	15211948	592	20	0	12.9159	1	FALSE	FALSE	RNA polymerase sigma factor%2C sigma-70 family%2FRNA polymerase sigma-70 factor%2C Bacteroides expansion family 1;protein_id=YP_007817194.1;transl_table=11
Alistipes_shahii_WAL_8301_uid197175	15210542	1150	747	53	265.954	0.8675	TRUE	TRUE	hypothetical protein;protein_id=YP_007815791.1;transl_table=11
Alistipes_shahii_WAL_8301_uid197175	15211862	313	7	0	8.55005	1	FALSE	FALSE	hypothetical protein;protein_id=YP_007817108.1;transl_table=11
Alistipes_shahii_WAL_8301_uid197175	15211520	2098	12	0	2.18671	1	FALSE	FALSE	Peptidase S46.;protein_id=YP_007816767.1;transl_table=11
Alistipes_shahii_WAL_8301_uid197175	15211967	301	26	0	33.0234	1	FALSE	FALSE	Cell division protein ZapA.;protein_id=YP_007817213.1;transl_table=11
Alistipes_shahii_WAL_8301_uid197175	15211651	958	7	0	2.79349	1	FALSE	FALSE	N-acetylornithine carbamoyltransferase;protein_id=YP_007816898.1;transl_table=11
Alistipes_shahii_WAL_8301_uid197175	15211959	235	5	0	8.13424	1	FALSE	FALSE	LSU ribosomal protein L28P;protein_id=YP_007817205.1;transl_table=11
Alistipes_shahii_WAL_8301_uid197175	15211476	565	2	0	1.35331	1	FALSE	FALSE	peptidyl-tRNA hydrolase;protein_id=YP_007816723.1;transl_table=11
Alistipes_shahii_WAL_8301_uid197175	15211844	709	19	2	11.3237	0.809524	TRUE	FALSE	Inactive homolog of metal-dependent proteases%2C putative molecular chaperone;protein_id=YP_007817090.1;transl_table=11
Alistipes_shahii_WAL_8301_uid197175	15210615	1702	70	0	15.7237	1	FALSE	FALSE	glutamate formiminotransferase;protein_id=YP_007815864.1;transl_table=11
Alistipes_shahii_WAL_8301_uid197175	15212635	313	2	2	4.88574	0	TRUE	TRUE	hypothetical protein;protein_id=YP_007817878.1;transl_table=11
Alistipes_shahii_WAL_8301_uid197175	15212721	418	2	8	9.14616	-0.6	TRUE	TRUE	hypothetical protein;protein_id=YP_007817964.1;transl_table=11
Alistipes_shahii_WAL_8301_uid197175	15211856	1009	26	1	10.2303	0.925926	FALSE	FALSE	Holliday junction DNA helicase subunit RuvB;protein_id=YP_007817102.1;transl_table=11
Alistipes_shahii_WAL_8301_uid197175	15212469	595	8	0	5.1403	1	FALSE	FALSE	3-isopropylmalate dehydratase%2C small subunit;protein_id=YP_007817715.1;transl_table=11
Alistipes_shahii_WAL_8301_uid197175	15210749	748	2	0	1.02222	1	FALSE	FALSE	Predicted ATPases of PP-loop superfamily;protein_id=YP_007815998.1;transl_table=11
Alistipes_shahii_WAL_8301_uid197175	15212256	3616	94	0	9.93835	1	FALSE	FALSE	methionine synthase %28B12-dependent%29;protein_id=YP_007817502.1;transl_table=11
Alistipes_shahii_WAL_8301_uid197175	15211783	769	106	0	52.6981	1	FALSE	FALSE	Glycosyltransferases%2C probably involved in cell wall biogenesis;protein_id=YP_007817030.1;transl_table=11
Alistipes_shahii_WAL_8301_uid197175	15211010	2746	203	0	28.2625	1	FALSE	FALSE	Outer membrane receptor proteins%2C mostly Fe transport;protein_id=YP_007816258.1;transl_table=11
Alistipes_shahii_WAL_8301_uid197175	15211110	268	1	0	1.42653	1	FALSE	FALSE	hypothetical protein;protein_id=YP_007816358.1;transl_table=11
Alistipes_shahii_WAL_8301_uid197175	15212226	1942	2	0	0.393728	1	FALSE	FALSE	hypothetical protein;protein_id=YP_007817472.1;transl_table=11
Alistipes_shahii_WAL_8301_uid197175	15211620	583	1	0	0.655762	1	FALSE	FALSE	Uncharacterized low-complexity proteins;protein_id=YP_007816867.1;transl_table=11
Alistipes_shahii_WAL_8301_uid197175	15211157	1483	8	0	2.06236	1	FALSE	FALSE	hypothetical protein;protein_id=YP_007816405.1;transl_table=11
Alistipes_shahii_WAL_8301_uid197175	15211519	2044	48	0	8.97791	1	FALSE	FALSE	methionyl-tRNA synthetase;protein_id=YP_007816766.1;transl_table=11
Alistipes_shahii_WAL_8301_uid197175	15211497	1996	23	1	4.59691	0.916667	FALSE	FALSE	endothelin-converting enzyme . Metallo peptidase. MEROPS family M13;protein_id=YP_007816744.1;transl_table=11
Alistipes_shahii_WAL_8301_uid197175	15210684	1159	14	0	4.61806	1	FALSE	FALSE	Predicted phosphohydrolases;protein_id=YP_007815933.1;transl_table=11
Alistipes_shahii_WAL_8301_uid197175	15210634	1960	600	1	117.229	0.996672	FALSE	FALSE	DNA gyrase subunit B;protein_id=YP_007815883.1;transl_table=11
Alistipes_shahii_WAL_8301_uid197175	15211627	718	3	0	1.59739	1	FALSE	FALSE	tRNA pseudouridine synthase B;protein_id=YP_007816874.1;transl_table=11
Alistipes_shahii_WAL_8301_uid197175	15212630	1552	66	1	16.5043	0.970149	FALSE	FALSE	Response regulator containing CheY-like receiver%2C AAA-type ATPase%2C and DNA-binding domains;protein_id=YP_007817873.1;transl_table=11
Alistipes_shahii_WAL_8301_uid197175	15211939	166	1	0	2.30307	1	FALSE	FALSE	Rubredoxin;protein_id=YP_007817185.1;transl_table=11
Alistipes_shahii_WAL_8301_uid197175	15211547	421	32	0	29.0592	1	FALSE	FALSE	hypothetical protein;protein_id=YP_007816794.1;transl_table=11
Alistipes_shahii_WAL_8301_uid197175	15210294	1072	1	0	0.356632	1	FALSE	FALSE	Relaxase%2FMobilisation nuclease domain.;protein_id=YP_007815543.1;transl_table=11
Alistipes_shahii_WAL_8301_uid197175	15211656	2203	26	0	4.51205	1	FALSE	FALSE	%28p%29ppGpp synthetase%2C RelA%2FSpoT family;protein_id=YP_007816903.1;transl_table=11
Alistipes_shahii_WAL_8301_uid197175	15210494	715	5	0	2.67349	1	FALSE	FALSE	hypothetical protein;protein_id=YP_007815743.1;transl_table=11
Alistipes_shahii_WAL_8301_uid197175	15212585	838	19	0	8.66811	1	FALSE	FALSE	CDP-diglyceride synthetase;protein_id=YP_007817828.1;transl_table=11
Alistipes_shahii_WAL_8301_uid197175	15211006	193	213	2	425.889	0.981395	FALSE	FALSE	hypothetical protein;protein_id=YP_007816254.1;transl_table=11
Alistipes_shahii_WAL_8301_uid197175	15212093	349	2	0	2.19089	1	FALSE	FALSE	translation initiation factor 1 %28eIF-1%2FSUI1%29;protein_id=YP_007817339.1;transl_table=11
Alistipes_shahii_WAL_8301_uid197175	15212618	751	40	0	20.3627	1	FALSE	FALSE	Protein of unknown function %28DUF1239%29.;protein_id=YP_007817861.1;transl_table=11
Alistipes_shahii_WAL_8301_uid197175	15211851	1051	49	0	17.8241	1	FALSE	FALSE	His Kinase A %28phosphoacceptor%29 domain.%2FHistidine kinase-%2C DNA gyrase B-%2C and HSP90-like ATPase.;protein_id=YP_007817097.1;transl_table=11
Alistipes_shahii_WAL_8301_uid197175	15210490	2026	24	4	5.28365	0.714286	TRUE	TRUE	DNA ligase%2C NAD-dependent;protein_id=YP_007815739.1;transl_table=11
Alistipes_shahii_WAL_8301_uid197175	15212570	583	2	3	3.27881	-0.2	TRUE	TRUE	hypothetical protein;protein_id=YP_007817813.1;transl_table=11
Alistipes_shahii_WAL_8301_uid197175	15212657	1402	9	0	2.4542	1	FALSE	FALSE	hypothetical protein;protein_id=YP_007817900.1;transl_table=11
Alistipes_shahii_WAL_8301_uid197175	15212727	1324	38	0	10.9726	1	FALSE	FALSE	Response regulator containing CheY-like receiver%2C AAA-type ATPase%2C and DNA-binding domains;protein_id=YP_007817970.1;transl_table=11
Alistipes_shahii_WAL_8301_uid197175	15211315	241	23	0	36.486	1	FALSE	FALSE	hypothetical protein;protein_id=YP_007816562.1;transl_table=11
Alistipes_shahii_WAL_8301_uid197175	15211301	1036	2	0	0.738049	1	FALSE	FALSE	hypothetical protein;protein_id=YP_007816548.1;transl_table=11
Alistipes_shahii_WAL_8301_uid197175	15211885	397	11	1	11.556	0.833333	FALSE	FALSE	hypothetical protein;protein_id=YP_007817131.1;transl_table=11
Alistipes_shahii_WAL_8301_uid197175	15210650	520	11	0	8.08732	1	FALSE	FALSE	Bacterial protein of unknown function %28YtfJ_HI0045%29.;protein_id=YP_007815899.1;transl_table=11
Alistipes_shahii_WAL_8301_uid197175	15210665	1828	25	4	6.06508	0.724138	TRUE	FALSE	ABC-type branched-chain amino acid transport systems%2C periplasmic component;protein_id=YP_007815914.1;transl_table=11
Alistipes_shahii_WAL_8301_uid197175	15212216	355	18	0	19.3847	1	FALSE	FALSE	Transcriptional regulators;protein_id=YP_007817462.1;transl_table=11
Alistipes_shahii_WAL_8301_uid197175	15212442	526	8	0	5.81459	1	FALSE	FALSE	Mannose-6-phosphate isomerase;protein_id=YP_007817688.1;transl_table=11
Alistipes_shahii_WAL_8301_uid197175	15211952	1114	89	0	30.5436	1	FALSE	FALSE	FKBP-type peptidyl-prolyl cis-trans isomerases 1;protein_id=YP_007817198.1;transl_table=11
Alistipes_shahii_WAL_8301_uid197175	15211839	742	10	0	5.15242	1	FALSE	FALSE	rRNA methylase%2C putative%2C group 3;protein_id=YP_007817085.1;transl_table=11
Alistipes_shahii_WAL_8301_uid197175	15211327	616	14	1	9.30948	0.866667	FALSE	FALSE	Deoxynucleoside kinases;protein_id=YP_007816574.1;transl_table=11
Alistipes_shahii_WAL_8301_uid197175	15212411	1006	5	0	1.90015	1	FALSE	FALSE	hypothetical protein;protein_id=YP_007817657.1;transl_table=11
Alistipes_shahii_WAL_8301_uid197175	15210803	862	2	2	1.77406	0	TRUE	TRUE	conserved hypothetical protein TIGR00255;protein_id=YP_007816052.1;transl_table=11
Alistipes_shahii_WAL_8301_uid197175	15211374	1069	17	0	6.07976	1	FALSE	FALSE	butyrate kinase;protein_id=YP_007816621.1;transl_table=11
Alistipes_shahii_WAL_8301_uid197175	15210424	1225	26	0	8.11432	1	FALSE	FALSE	transcriptional regulator;protein_id=YP_007815673.1;transl_table=11
Alistipes_shahii_WAL_8301_uid197175	15212680	562	4	0	2.72106	1	FALSE	FALSE	formyltetrahydrofolate-dependent phosphoribosylglycinamide formyltransferase;protein_id=YP_007817923.1;transl_table=11
Alistipes_shahii_WAL_8301_uid197175	15211683	280	48	0	65.5388	1	FALSE	FALSE	LSU ribosomal protein L18P;protein_id=YP_007816930.1;transl_table=11
Alistipes_shahii_WAL_8301_uid197175	15212473	493	55	0	42.6512	1	FALSE	FALSE	2-C-methyl-D-erythritol 2%2C4-cyclodiphosphate synthase;protein_id=YP_007817719.1;transl_table=11
Alistipes_shahii_WAL_8301_uid197175	15212385	1174	7	0	2.27953	1	FALSE	FALSE	hypothetical protein;protein_id=YP_007817631.1;transl_table=11
Alistipes_shahii_WAL_8301_uid197175	15211789	1183	2	0	0.646339	1	FALSE	FALSE	Predicted phosphohydrolases;protein_id=YP_007817036.1;transl_table=11
Alistipes_shahii_WAL_8301_uid197175	15211058	499	2	0	1.5323	1	FALSE	FALSE	Protein of unknown function %28DUF3408%29.;protein_id=YP_007816306.1;transl_table=11
Alistipes_shahii_WAL_8301_uid197175	15212435	649	2	0	1.17815	1	FALSE	FALSE	Predicted O-methyltransferase;protein_id=YP_007817681.1;transl_table=11
Alistipes_shahii_WAL_8301_uid197175	15210817	3322	16	0	1.84135	1	FALSE	FALSE	Outer membrane receptor proteins%2C mostly Fe transport;protein_id=YP_007816065.1;transl_table=11
Alistipes_shahii_WAL_8301_uid197175	15212269	376	7	0	7.11746	1	FALSE	FALSE	Predicted transcriptional regulator;protein_id=YP_007817515.1;transl_table=11
Alistipes_shahii_WAL_8301_uid197175	15211081	889	17	0	7.31075	1	FALSE	FALSE	CRISPR-associated protein Cas1;protein_id=YP_007816329.1;transl_table=11
Bacteroides_fragilis_638R_uid84217	11703878	1633	14	0	3.27761	1	FALSE	FALSE	putative transposase;protein_id=YP_005113062.1;transl_table=11
Bacteroides_fragilis_638R_uid84217	11703468	1393	1	0	0.27445	1	FALSE	FALSE	putative exported transglycosylase protein;protein_id=YP_005112056.1;transl_table=11
Bacteroides_fragilis_638R_uid84217	11705116	571	5	0	3.34772	1	FALSE	FALSE	putative adenylate kinase;protein_id=YP_005110208.1;transl_table=11
Bacteroides_fragilis_638R_uid84217	11702615	1237	22	0	6.79936	1	FALSE	FALSE	hypothetical protein;protein_id=YP_005110675.1;transl_table=11
Bacteroides_fragilis_638R_uid84217	11705002	346	4	0	4.41976	1	FALSE	FALSE	hypothetical protein;protein_id=YP_005109469.1;transl_table=11
Bacteroides_fragilis_638R_uid84217	11705230	2830	1788	0	241.544	1	FALSE	FALSE	putative type I restriction enzyme R protein;protein_id=YP_005110241.1;transl_table=11
Bacteroides_fragilis_638R_uid84217	11704024	2464	2	0	0.310316	1	FALSE	FALSE	hypothetical protein;protein_id=YP_005113201.1;transl_table=11
Bacteroides_fragilis_638R_uid84217	11705061	1642	4	0	0.931326	1	FALSE	FALSE	putative outer membrane protein;protein_id=YP_005110153.1;transl_table=11
Bacteroides_fragilis_638R_uid84217	11701026	1702	2	0	0.449247	1	FALSE	FALSE	putative sulfatase;protein_id=YP_005112247.1;transl_table=11
Bacteroides_fragilis_638R_uid84217	11703973	406	4	0	3.7666	1	FALSE	FALSE	putative Hit-family protein;protein_id=YP_005113152.1;transl_table=11
Bacteroides_fragilis_638R_uid84217	11703638	1402	27	0	7.36259	1	FALSE	FALSE	putative ribosomal large subunit pseudouridine synthase;protein_id=YP_005112846.1;transl_table=11
Bacteroides_fragilis_638R_uid84217	11703298	742	3	2	2.57621	0.2	TRUE	TRUE	putative tRNA:rRNA methyltransferase;protein_id=YP_005111888.1;transl_table=11
Bacteroides_fragilis_638R_uid84217	11702550	1648	2	0	0.463968	1	FALSE	FALSE	putative aspartate decarboxylase;protein_id=YP_005110611.1;transl_table=11
Bacteroides_fragilis_638R_uid84217	11704411	811	2	0	0.94281	1	FALSE	FALSE	putative ABC transporter membrane protein;protein_id=YP_005109831.1;transl_table=11
Bacteroides_fragilis_638R_uid84217	11704257	718	7	0	3.72725	1	FALSE	FALSE	putative ABC transporter ATP-binding protein;protein_id=YP_005109699.1;transl_table=11
Bacteroides_fragilis_638R_uid84217	11704198	2128	4	0	0.718627	1	FALSE	FALSE	hypothetical protein;protein_id=YP_005113368.1;transl_table=11
Bacteroides_fragilis_638R_uid84217	11704330	694	1	0	0.550878	1	FALSE	FALSE	putative nucleoside 5%27-monophosphat phosphohydrolase;protein_id=YP_005109770.1;transl_table=11
Bacteroides_fragilis_638R_uid84217	11701972	2875	2	4	0.797863	-0.333333	TRUE	TRUE	hypothetical protein;protein_id=YP_005111304.1;transl_table=11
Bacteroides_fragilis_638R_uid84217	11705059	1009	12	0	4.54679	1	FALSE	FALSE	putative anti-sigma factor;protein_id=YP_005110151.1;transl_table=11
Bacteroides_fragilis_638R_uid84217	11701229	508	2	0	1.50516	1	FALSE	FALSE	hypothetical protein;protein_id=YP_005112441.1;transl_table=11
Bacteroides_fragilis_638R_uid84217	11703420	1495	7	0	1.79008	1	FALSE	FALSE	putative ABC transport system%2C exported protein;protein_id=YP_005112008.1;transl_table=11
Bacteroides_fragilis_638R_uid84217	11705012	1015	2	0	0.753319	1	FALSE	FALSE	putative hemolysin A;protein_id=YP_005109479.1;transl_table=11
Bacteroides_fragilis_638R_uid84217	11704651	2179	6	0	1.05271	1	FALSE	FALSE	hypothetical protein;protein_id=YP_005109280.1;transl_table=11
Bacteroides_fragilis_638R_uid84217	11704494	220	9	0	15.6399	1	FALSE	FALSE	hypothetical protein;protein_id=YP_005109204.1;transl_table=11
Bacteroides_fragilis_638R_uid84217	11705144	2578	8	0	1.18638	1	FALSE	FALSE	putative TonB-dependent receptor exported protein;protein_id=YP_005109531.1;transl_table=11
Bacteroides_fragilis_638R_uid84217	11701058	1390	2	1	0.825128	0.333333	TRUE	FALSE	hypothetical protein;protein_id=YP_005112277.1;transl_table=11
Bacteroides_fragilis_638R_uid84217	11702493	544	0	3	2.10832	-1	TRUE	TRUE	hypothetical protein;protein_id=YP_005110554.1;transl_table=11
Bacteroides_fragilis_638R_uid84217	11701351	745	2	0	1.02633	1	FALSE	FALSE	putative acyl-ACP thioesterase;protein_id=YP_005112562.1;transl_table=11
Bacteroides_fragilis_638R_uid84217	11703854	1843	9	0	1.86695	1	FALSE	FALSE	hypothetical protein;protein_id=YP_005113042.1;transl_table=11
Bacteroides_fragilis_638R_uid84217	11703435	1063	38	0	13.6668	1	FALSE	FALSE	putative lipoprotein;protein_id=YP_005112023.1;transl_table=11
Bacteroides_fragilis_638R_uid84217	11702382	628	3	2	3.04387	0.2	TRUE	TRUE	hypothetical protein;protein_id=YP_005110446.1;transl_table=11
Bacteroides_fragilis_638R_uid84217	11705352	2530	17	2	2.8711	0.789474	TRUE	FALSE	putative outer membrane protein;protein_id=YP_005109658.1;transl_table=11
Bacteroides_fragilis_638R_uid84217	11701331	472	57	0	46.1687	1	FALSE	FALSE	hypothetical protein;protein_id=YP_005112543.1;transl_table=11
Bacteroides_fragilis_638R_uid84217	11703607	994	7	0	2.69232	1	FALSE	FALSE	hypothetical protein;protein_id=YP_005112815.1;transl_table=11
Bacteroides_fragilis_638R_uid84217	11704648	1030	3	0	1.11352	1	FALSE	FALSE	putative holliday junction DNA helicase;protein_id=YP_005109277.1;transl_table=11
Bacteroides_fragilis_638R_uid84217	11702488	1078	4	0	1.41859	1	FALSE	FALSE	hypothetical protein;protein_id=YP_005110549.1;transl_table=11
Bacteroides_fragilis_638R_uid84217	11701297	862	3	0	1.33054	1	FALSE	FALSE	putative peptidase;protein_id=YP_005112509.1;transl_table=11
Bacteroides_fragilis_638R_uid84217	11703379	679	0	2	1.1261	-1	TRUE	TRUE	hypothetical protein;protein_id=YP_005111967.1;transl_table=11
Bacteroides_fragilis_638R_uid84217	11704773	3337	21	0	2.4059	1	FALSE	FALSE	putative beta-galactosidase;protein_id=YP_005110027.1;transl_table=11
Bacteroides_fragilis_638R_uid84217	11703111	1225	5	0	1.56045	1	FALSE	FALSE	putative putative phage integrase;protein_id=YP_005111709.1;transl_table=11
Bacteroides_fragilis_638R_uid84217	11701310	2098	8	0	1.45781	1	FALSE	FALSE	putative polyphosphate kinase;protein_id=YP_005112522.1;transl_table=11
Bacteroides_fragilis_638R_uid84217	11702725	466	4	5	7.38366	-0.111111	TRUE	TRUE	O-antigen related protein;protein_id=YP_005110784.1;transl_table=11
Bacteroides_fragilis_638R_uid84217	11702542	646	3	0	1.77543	1	FALSE	FALSE	hypothetical protein;protein_id=YP_005110603.1;transl_table=11
Bacteroides_fragilis_638R_uid84217	11704955	652	20	0	11.7273	1	FALSE	FALSE	hypothetical protein;protein_id=YP_005110127.1;transl_table=11
Bacteroides_fragilis_638R_uid84217	11703507	883	7	0	3.03077	1	FALSE	FALSE	putative methenyltetrahydrofolate cyclohydrolase;protein_id=YP_005112094.1;transl_table=11
Bacteroides_fragilis_638R_uid84217	11702666	2056	4	0	0.743793	1	FALSE	FALSE	hypothetical protein;protein_id=YP_005110726.1;transl_table=11
Bacteroides_fragilis_638R_uid84217	11703718	538	104	0	73.9037	1	FALSE	FALSE	hypothetical protein;protein_id=YP_005112922.1;transl_table=11
Bacteroides_fragilis_638R_uid84217	11702191	1453	17	0	4.47299	1	FALSE	FALSE	hypothetical protein;protein_id=YP_005111514.1;transl_table=11
Bacteroides_fragilis_638R_uid84217	11703805	520	163	0	119.839	1	FALSE	FALSE	putative 30S ribosomal protein S5;protein_id=YP_005112997.1;transl_table=11
Bacteroides_fragilis_638R_uid84217	11702273	283	2	1	4.05275	0.333333	TRUE	FALSE	hypothetical protein;protein_id=YP_005110339.1;transl_table=11
Bacteroides_fragilis_638R_uid84217	11704434	535	4	3	5.00218	0.142857	TRUE	TRUE	putative methyltransferase;protein_id=YP_005109853.1;transl_table=11
Bacteroides_fragilis_638R_uid84217	11704107	2029	2	0	0.376845	1	FALSE	FALSE	hypothetical protein;protein_id=YP_005113278.1;transl_table=11
Bacteroides_fragilis_638R_uid84217	11703761	1330	2	0	0.574901	1	FALSE	FALSE	hypothetical protein;protein_id=YP_005112959.1;transl_table=11
Bacteroides_fragilis_638R_uid84217	11704557	352	9	0	9.77496	1	FALSE	FALSE	hypothetical protein;protein_id=YP_005109266.1;transl_table=11
Bacteroides_fragilis_638R_uid84217	11703329	700	1	0	0.546156	1	FALSE	FALSE	Cell division ATP-binding protein;protein_id=YP_005111919.1;transl_table=11
Bacteroides_fragilis_638R_uid84217	11703782	1018	2	0	0.751099	1	FALSE	FALSE	putative membrane fusion protein transporter;protein_id=YP_005112974.1;transl_table=11
Bacteroides_fragilis_638R_uid84217	11703601	943	202	101	122.842	0.333333	TRUE	TRUE	putative malate dehydrogenase;protein_id=YP_005112809.1;transl_table=11
Bacteroides_fragilis_638R_uid84217	11701909	952	4	0	1.60634	1	FALSE	FALSE	putative flavoredoxin;protein_id=YP_005111242.1;transl_table=11
Bacteroides_fragilis_638R_uid84217	11701401	1339	18	0	5.13934	1	FALSE	FALSE	putative glucose-6-phosphate isomerase;protein_id=YP_005112611.1;transl_table=11
Bacteroides_fragilis_638R_uid84217	11702028	1039	1	0	0.367959	1	FALSE	FALSE	putative iron transport related membrane protein;protein_id=YP_005111360.1;transl_table=11
Bacteroides_fragilis_638R_uid84217	11702856	763	12	0	6.01273	1	FALSE	FALSE	hypothetical protein;protein_id=YP_005110915.1;transl_table=11
Bacteroides_fragilis_638R_uid84217	11704788	3412	91	1	10.3085	0.978261	FALSE	FALSE	Putative TonB-dependent outer membrane receptor protein;protein_id=YP_005110042.1;transl_table=11
Bacteroides_fragilis_638R_uid84217	11702340	1234	15	0	4.6472	1	FALSE	FALSE	putative haloacid dehalogenase-like hydrolase;protein_id=YP_005110405.1;transl_table=11
Bacteroides_fragilis_638R_uid84217	11701388	2152	6	0	1.06592	1	FALSE	FALSE	putative DNA topoisomerase;protein_id=YP_005112598.1;transl_table=11
Bacteroides_fragilis_638R_uid84217	11702399	520	28	1	21.3211	0.931034	FALSE	FALSE	hypothetical protein;protein_id=YP_005110463.1;transl_table=11
Bacteroides_fragilis_638R_uid84217	11704631	514	1	0	0.743793	1	FALSE	FALSE	putative NADH dehydrogenase chain J;protein_id=YP_005109965.1;transl_table=11
Bacteroides_fragilis_638R_uid84217	11703936	2299	4	0	0.665175	1	FALSE	FALSE	Putative TonB-dependent outer membrane receptor protein;protein_id=YP_005113118.1;transl_table=11
Bacteroides_fragilis_638R_uid84217	11702907	1873	12	2	2.85763	0.714286	TRUE	FALSE	putative topoisomerase IV subunit B;protein_id=YP_005113421.1;transl_table=11
Bacteroides_fragilis_638R_uid84217	11701581	2098	12	0	2.18671	1	FALSE	FALSE	putative ATP-dependent DNA helicase;protein_id=YP_005112790.1;transl_table=11
Bacteroides_fragilis_638R_uid84217	11704749	769	11	0	5.46867	1	FALSE	FALSE	putative acyl-%5Bacyl-carrier-protein%5D--UDP-N-acetylglucosamine O-acyltransferase;protein_id=YP_005110003.1;transl_table=11
Bacteroides_fragilis_638R_uid84217	11703544	1516	1	0	0.252183	1	FALSE	FALSE	putative sulfatase;protein_id=YP_005112130.1;transl_table=11
Bacteroides_fragilis_638R_uid84217	11702751	1633	7	5	2.80938	0.166667	TRUE	TRUE	putative outer membrane protein;protein_id=YP_005110810.1;transl_table=11
Bacteroides_fragilis_638R_uid84217	11704753	826	9	0	4.1656	1	FALSE	FALSE	putative orotidine 5%27-phosphate decarboxylase;protein_id=YP_005110007.1;transl_table=11
Bacteroides_fragilis_638R_uid84217	11704334	1516	74	0	18.6615	1	FALSE	FALSE	hypothetical protein;protein_id=YP_005109774.1;transl_table=11
Bacteroides_fragilis_638R_uid84217	11701152	502	1	0	0.761573	1	FALSE	FALSE	putative bioin-requiring protein;protein_id=YP_005112365.1;transl_table=11
Bacteroides_fragilis_638R_uid84217	11705159	3070	2	0	0.249062	1	FALSE	FALSE	putative TonB-dependent outer membrane exported protein;protein_id=YP_005109546.1;transl_table=11
Bacteroides_fragilis_638R_uid84217	11701381	1222	2	0	0.625711	1	FALSE	FALSE	putative regulatory protein;protein_id=YP_005112591.1;transl_table=11
Bacteroides_fragilis_638R_uid84217	11701700	2374	6	0	0.966241	1	FALSE	FALSE	hypothetical protein;protein_id=YP_005111037.1;transl_table=11
Bacteroides_fragilis_638R_uid84217	11702157	826	15	0	6.94267	1	FALSE	FALSE	hypothetical protein;protein_id=YP_005111484.1;transl_table=11
Bacteroides_fragilis_638R_uid84217	11702514	1747	49	0	10.723	1	FALSE	FALSE	putative phosphoglucomutase;protein_id=YP_005110575.1;transl_table=11
Bacteroides_fragilis_638R_uid84217	11705227	1375	11	0	3.05848	1	FALSE	FALSE	putative ATP%2FGTP-binding protein;protein_id=YP_005110238.1;transl_table=11
Bacteroides_fragilis_638R_uid84217	11704367	925	2	0	0.826615	1	FALSE	FALSE	putative endo-beta-galactosidase;protein_id=YP_005109807.1;transl_table=11
Bacteroides_fragilis_638R_uid84217	11704067	2347	9	0	1.46604	1	FALSE	FALSE	putative DNA topoisomerase I;protein_id=YP_005113240.1;transl_table=11
Bacteroides_fragilis_638R_uid84217	11702946	586	1	0	0.652405	1	FALSE	FALSE	putative Ham1-like protein;protein_id=YP_005113460.1;transl_table=11
Bacteroides_fragilis_638R_uid84217	11704271	2482	10	0	1.54033	1	FALSE	FALSE	putative pyridine nucleotide oxidoreductase;protein_id=YP_005109713.1;transl_table=11
Bacteroides_fragilis_638R_uid84217	11704917	436	0	2	1.75371	-1	TRUE	TRUE	putative outer membrane protein;protein_id=YP_005110089.1;transl_table=11
Bacteroides_fragilis_638R_uid84217	11701483	2158	134	0	23.7393	1	FALSE	FALSE	putative elongation factor G;protein_id=YP_005112692.1;transl_table=11
Bacteroides_fragilis_638R_uid84217	11703562	2200	23	1	4.17065	0.916667	FALSE	FALSE	hypothetical protein;protein_id=YP_005112147.1;transl_table=11
Bacteroides_fragilis_638R_uid84217	11702107	556	28	0	19.253	1	FALSE	FALSE	hypothetical protein;protein_id=YP_005111438.1;transl_table=11
Bacteroides_fragilis_638R_uid84217	11703263	1051	2	0	0.727516	1	FALSE	FALSE	putative nucleotidyltransferase;protein_id=YP_005111853.1;transl_table=11
Bacteroides_fragilis_638R_uid84217	11702994	778	12	0	5.8968	1	FALSE	FALSE	thiazole biosynthesis protein ThiG;protein_id=YP_005111594.1;transl_table=11
Bacteroides_fragilis_638R_uid84217	11702091	1540	2	0	0.496506	1	FALSE	FALSE	putative carbon-nitrogen hydrolase;protein_id=YP_005111422.1;transl_table=11
Bacteroides_fragilis_638R_uid84217	11701660	1891	4	0	0.808693	1	FALSE	FALSE	hypothetical protein;protein_id=YP_005110997.1;transl_table=11
Bacteroides_fragilis_638R_uid84217	11705175	382	2	0	2.00162	1	FALSE	FALSE	hypothetical protein;protein_id=YP_005109561.1;transl_table=11
Bacteroides_fragilis_638R_uid84217	11702049	952	6	1	2.8111	0.714286	FALSE	FALSE	putative peroxidase family protein;protein_id=YP_005111381.1;transl_table=11
Bacteroides_fragilis_638R_uid84217	11702688	1558	5	0	1.22692	1	FALSE	FALSE	Na%2B%2Fsulfite symporter;protein_id=YP_005110748.1;transl_table=11
Bacteroides_fragilis_638R_uid84217	11703070	337	1	0	1.13445	1	FALSE	FALSE	putative PadR-family transcriptional regulatory protein;protein_id=YP_005111670.1;transl_table=11
Bacteroides_fragilis_638R_uid84217	11701706	850	6	0	2.69866	1	FALSE	FALSE	putative transmembrane protein;protein_id=YP_005111043.1;transl_table=11
Bacteroides_fragilis_638R_uid84217	11704057	1264	2	0	0.60492	1	FALSE	FALSE	hypothetical protein;protein_id=YP_005113230.1;transl_table=11
Bacteroides_fragilis_638R_uid84217	11702662	427	3	0	2.68602	1	FALSE	FALSE	hypothetical protein;protein_id=YP_005110722.1;transl_table=11
Bacteroides_fragilis_638R_uid84217	11703997	1675	14	0	3.19542	1	FALSE	FALSE	putative two-component system sensor kinase%2Fresponse regulator fusion protein;protein_id=YP_005113176.1;transl_table=11
Bacteroides_fragilis_638R_uid84217	11701219	1336	13	1	4.00624	0.857143	FALSE	FALSE	putative NAD-specific glutamate dehydrogenase 2;protein_id=YP_005112431.1;transl_table=11
Bacteroides_fragilis_638R_uid84217	11702437	430	4	0	3.55637	1	FALSE	FALSE	putative transmembrane protein;protein_id=YP_005110501.1;transl_table=11
Bacteroides_fragilis_638R_uid84217	11704357	934	12	0	4.9119	1	FALSE	FALSE	putative ATP%2FGTP binding protein;protein_id=YP_005109797.1;transl_table=11
Bacteroides_fragilis_638R_uid84217	11701955	874	0	2	0.87485	-1	TRUE	TRUE	putative AraC-family transcriptional regulator;protein_id=YP_005111287.1;transl_table=11
Bacteroides_fragilis_638R_uid84217	11704467	1459	62	1	16.5082	0.968254	FALSE	FALSE	putative aminoacyl-histidine dipeptidase;protein_id=YP_005109885.1;transl_table=11
Bacteroides_fragilis_638R_uid84217	11704508	901	11	0	4.66749	1	FALSE	FALSE	hypothetical protein;protein_id=YP_005109217.1;transl_table=11
Bacteroides_fragilis_638R_uid84217	11703591	484	7	3	7.89896	0.4	TRUE	TRUE	hypothetical protein;protein_id=YP_005112799.1;transl_table=11
Bacteroides_fragilis_638R_uid84217	11704181	2104	0	2	0.363412	-1	TRUE	TRUE	putative DNA topoisomerase I;protein_id=YP_005113351.1;transl_table=11
Bacteroides_fragilis_638R_uid84217	11701508	1177	3	2	1.62408	0.2	TRUE	TRUE	hypothetical protein;protein_id=YP_005112717.1;transl_table=11
Bacteroides_fragilis_638R_uid84217	11703479	1219	1	1	0.627251	0	TRUE	FALSE	putative bacteriophage intragrase;protein_id=YP_005112067.1;transl_table=11
Bacteroides_fragilis_638R_uid84217	11704793	3385	6	0	0.677653	1	FALSE	FALSE	Putative TonB-dependent outer membrane receptor protein;protein_id=YP_005110047.1;transl_table=11
Bacteroides_fragilis_638R_uid84217	11705359	412	6	0	5.56761	1	FALSE	FALSE	hypothetical protein;protein_id=YP_005109665.1;transl_table=11
Bacteroides_fragilis_638R_uid84217	11702241	592	35	0	22.6028	1	FALSE	FALSE	putative ribosomal L25p family stress protein;protein_id=YP_005110307.1;transl_table=11
Bacteroides_fragilis_638R_uid84217	11701300	619	3	0	1.85287	1	FALSE	FALSE	hypothetical protein;protein_id=YP_005112512.1;transl_table=11
Bacteroides_fragilis_638R_uid84217	11702155	415	1	0	0.921228	1	FALSE	FALSE	hypothetical protein;protein_id=YP_005111482.1;transl_table=11
Bacteroides_fragilis_638R_uid84217	11704518	754	14	0	7.09858	1	FALSE	FALSE	uroporphyrinogen-III synthase;protein_id=YP_005109227.1;transl_table=11
Bacteroides_fragilis_638R_uid84217	11703089	1102	0	6	2.08154	-1	TRUE	TRUE	putative ABC transport system%2C membrane protein;protein_id=YP_005111689.1;transl_table=11
Bacteroides_fragilis_638R_uid84217	11702119	550	2	0	1.39022	1	FALSE	FALSE	putative LPS biosynthesis dTDP-4-dehydrorhamnose 3%2C5-epimerase;protein_id=YP_005111448.1;transl_table=11
Bacteroides_fragilis_638R_uid84217	11705222	886	22	0	9.49301	1	FALSE	FALSE	putative dehydrogenase%2Foxidoreductase;protein_id=YP_005110233.1;transl_table=11
Bacteroides_fragilis_638R_uid84217	11704427	1090	2	0	0.701485	1	FALSE	FALSE	putative transmembrane acyltransferase protein;protein_id=YP_005109847.1;transl_table=11
Bacteroides_fragilis_638R_uid84217	11702145	1045	1	0	0.365846	1	FALSE	FALSE	hypothetical protein;protein_id=YP_005111472.1;transl_table=11
Bacteroides_fragilis_638R_uid84217	11704452	868	2	0	0.880897	1	FALSE	FALSE	hypothetical protein;protein_id=YP_005109871.1;transl_table=11
Bacteroides_fragilis_638R_uid84217	11702510	946	22	0	8.89092	1	FALSE	FALSE	putative dioxygenase;protein_id=YP_005110571.1;transl_table=11
Bacteroides_fragilis_638R_uid84217	11701324	1276	2	2	1.19846	0	TRUE	TRUE	putative phospholipid biosynthesis related protein;protein_id=YP_005112536.1;transl_table=11
Bacteroides_fragilis_638R_uid84217	11705220	1996	2	0	0.383076	1	FALSE	FALSE	putative modification enzyme of type III restriction-modification system;protein_id=YP_005110231.1;transl_table=11
Bacteroides_fragilis_638R_uid84217	11701859	751	2	0	1.01813	1	FALSE	FALSE	putative outer membrane protein;protein_id=YP_005111193.1;transl_table=11
Bacteroides_fragilis_638R_uid84217	11703889	1606	21	0	4.99907	1	FALSE	FALSE	putative outer membrane protein;protein_id=YP_005113073.1;transl_table=11
Bacteroides_fragilis_638R_uid84217	11704807	2116	16	0	2.89081	1	FALSE	FALSE	putative peptidyl-dipeptidase;protein_id=YP_005110059.1;transl_table=11
Bacteroides_fragilis_638R_uid84217	11703831	1138	4	0	1.34379	1	FALSE	FALSE	putative transmembrane protein;protein_id=YP_005113023.1;transl_table=11
Bacteroides_fragilis_638R_uid84217	11704236	1600	7	1	1.91155	0.75	FALSE	FALSE	putative glutamate:gamma-aminobutyrate antiporter;protein_id=YP_005109678.1;transl_table=11
Bacteroides_fragilis_638R_uid84217	11703692	1267	4	0	1.20698	1	FALSE	FALSE	hypothetical protein;protein_id=YP_005112896.1;transl_table=11
Bacteroides_fragilis_638R_uid84217	11702352	1546	8	0	1.97832	1	FALSE	FALSE	hypothetical protein;protein_id=YP_005110417.1;transl_table=11
Bacteroides_fragilis_638R_uid84217	11702621	1339	7	0	1.99863	1	FALSE	FALSE	putative two-component response regulator transcriptional regulatory protein;protein_id=YP_005110681.1;transl_table=11
Bacteroides_fragilis_638R_uid84217	11702911	877	8	0	3.48743	1	FALSE	FALSE	putative AraC-family transcriptional regulator;protein_id=YP_005113425.1;transl_table=11
Bacteroides_fragilis_638R_uid84217	11704805	439	8	0	6.96692	1	FALSE	FALSE	putative deoxycytidylate deaminase;protein_id=YP_005110057.1;transl_table=11
Bacteroides_fragilis_638R_uid84217	11704144	550	0	1	0.695108	-1	TRUE	FALSE	hypothetical protein;protein_id=YP_005113314.1;transl_table=11
Bacteroides_fragilis_638R_uid84217	11704202	406	12	0	11.2998	1	FALSE	FALSE	hypothetical protein;protein_id=YP_005113372.1;transl_table=11
Bacteroides_fragilis_638R_uid84217	11702640	526	5	0	3.63412	1	FALSE	FALSE	putative biotin-requiring enzyme;protein_id=YP_005110700.1;transl_table=11
Bacteroides_fragilis_638R_uid84217	11703483	175	4	13	37.1386	-0.529412	TRUE	TRUE	hypothetical protein;protein_id=YP_005112071.1;transl_table=11
Bacteroides_fragilis_638R_uid84217	11705229	286	129	0	172.44	1	FALSE	FALSE	putative DNA-binding protein;protein_id=YP_005110240.1;transl_table=11
Bacteroides_fragilis_638R_uid84217	11703581	433	9	0	7.94639	1	FALSE	FALSE	putative biotin carboxyl carrier protein;protein_id=YP_005112166.1;transl_table=11
Bacteroides_fragilis_638R_uid84217	11701250	1204	0	1	0.317533	-1	TRUE	FALSE	putative lipoprotein;protein_id=YP_005112462.1;transl_table=11
Bacteroides_fragilis_638R_uid84217	11704042	1135	10	0	3.36837	1	FALSE	FALSE	hypothetical protein;protein_id=YP_005113217.1;transl_table=11
Bacteroides_fragilis_638R_uid84217	11705206	1453	2	0	0.526235	1	FALSE	FALSE	putative cation symporter;protein_id=YP_005109592.1;transl_table=11
Bacteroides_fragilis_638R_uid84217	11703676	406	20	0	18.833	1	FALSE	FALSE	hypothetical protein;protein_id=YP_005112881.1;transl_table=11
Bacteroides_fragilis_638R_uid84217	11701862	1354	25	0	7.05889	1	FALSE	FALSE	putative Na%2B-translocating NADH-quinone reductase subunit A;protein_id=YP_005111196.1;transl_table=11
Bacteroides_fragilis_638R_uid84217	11701552	1720	16	0	3.55637	1	FALSE	FALSE	putative single-stranded-DNA-specific exonuclease;protein_id=YP_005112761.1;transl_table=11
Bacteroides_fragilis_638R_uid84217	11702809	256	2	0	2.98679	1	FALSE	FALSE	hypothetical protein;protein_id=YP_005110868.1;transl_table=11
Bacteroides_fragilis_638R_uid84217	11704328	676	17	0	9.61429	1	FALSE	FALSE	putative tetrapyrrole %28corrin%2Fporphyrin%29 methylase;protein_id=YP_005109768.1;transl_table=11
Bacteroides_fragilis_638R_uid84217	11702701	1078	7	0	2.48253	1	FALSE	FALSE	hypothetical protein;protein_id=YP_005110761.1;transl_table=11
Bacteroides_fragilis_638R_uid84217	11704214	1090	7	0	2.4552	1	FALSE	FALSE	hypothetical protein;protein_id=YP_005113384.1;transl_table=11
Bacteroides_fragilis_638R_uid84217	11701044	1111	0	2	0.688226	-1	TRUE	TRUE	hypothetical protein;protein_id=YP_005112263.1;transl_table=11
Bacteroides_fragilis_638R_uid84217	11701714	421	1	0	0.908099	1	FALSE	FALSE	hypothetical protein;protein_id=YP_005111051.1;transl_table=11
Bacteroides_fragilis_638R_uid84217	11704305	1303	4	0	1.17363	1	FALSE	FALSE	putative threonine synthase;protein_id=YP_005109746.1;transl_table=11
Bacteroides_fragilis_638R_uid84217	11703737	904	18	0	7.61236	1	FALSE	FALSE	hypothetical protein;protein_id=YP_005112936.1;transl_table=11
Bacteroides_fragilis_638R_uid84217	11701456	664	2	0	1.15153	1	FALSE	FALSE	putative uracil-DNA glycosylase;protein_id=YP_005112665.1;transl_table=11
Bacteroides_fragilis_638R_uid84217	11705130	1156	0	9	2.97646	-1	TRUE	TRUE	putative transmembrane acyltransferase protein;protein_id=YP_005109517.1;transl_table=11
Bacteroides_fragilis_638R_uid84217	11703688	373	1	0	1.02496	1	FALSE	FALSE	hypothetical protein;protein_id=YP_005112892.1;transl_table=11
Bacteroides_fragilis_638R_uid84217	11701869	1069	45	0	16.0935	1	FALSE	FALSE	putative phosphoserine aminotransferase;protein_id=YP_005111203.1;transl_table=11
Bacteroides_fragilis_638R_uid84217	11701479	346	89	2	100.55	0.956044	FALSE	FALSE	putative 30S ribosomal protein S6;protein_id=YP_005112688.1;transl_table=11
Bacteroides_fragilis_638R_uid84217	11704678	1921	3	0	0.597048	1	FALSE	FALSE	hypothetical protein;protein_id=YP_005109307.1;transl_table=11
Bacteroides_fragilis_638R_uid84217	11701571	3310	11	0	1.27051	1	FALSE	FALSE	hypothetical protein;protein_id=YP_005112780.1;transl_table=11
Bacteroides_fragilis_638R_uid84217	11703572	523	2	0	1.46199	1	FALSE	FALSE	putative lipopolysaccharide biosynthesis-related protein;protein_id=YP_005112157.1;transl_table=11
Bacteroides_fragilis_638R_uid84217	11704279	1441	2	0	0.530617	1	FALSE	FALSE	putative two-component sensor histidine kinase;protein_id=YP_005109721.1;transl_table=11
Bacteroides_fragilis_638R_uid84217	11702583	1576	121	0	29.3524	1	FALSE	FALSE	putative ribonuclease E;protein_id=YP_005110643.1;transl_table=11
Bacteroides_fragilis_638R_uid84217	11701242	1165	6	0	1.96898	1	FALSE	FALSE	putative peptidase;protein_id=YP_005112454.1;transl_table=11
Bacteroides_fragilis_638R_uid84217	11702648	1369	37	1	10.612	0.947368	FALSE	FALSE	putative dihydrolipoamide acetyltransferase;protein_id=YP_005110708.1;transl_table=11
Bacteroides_fragilis_638R_uid84217	11705078	1228	11	0	3.4246	1	FALSE	FALSE	putative sigma-54 dependent transcriptional regulator;protein_id=YP_005110170.1;transl_table=11
Bacteroides_fragilis_638R_uid84217	11703332	721	4	0	2.121	1	FALSE	FALSE	imidazole-4-carboxamide isomerase;protein_id=YP_005111922.1;transl_table=11
Bacteroides_fragilis_638R_uid84217	11702042	463	3	0	2.47717	1	FALSE	FALSE	aspartate carbamoyltransferase;protein_id=YP_005111374.1;transl_table=11
Bacteroides_fragilis_638R_uid84217	11702287	1837	2	0	0.416232	1	FALSE	FALSE	putative transmembrane K%2B%2FNa%2B uptake protein;protein_id=YP_005110353.1;transl_table=11
Bacteroides_fragilis_638R_uid84217	11701191	640	4	0	2.38943	1	FALSE	FALSE	hypothetical protein;protein_id=YP_005112404.1;transl_table=11
Bacteroides_fragilis_638R_uid84217	11703189	1819	19	0	3.99334	1	FALSE	FALSE	putative V%28vacuolar%29-type Na%2B ATP synthase subunit I;protein_id=YP_005111786.1;transl_table=11
Bacteroides_fragilis_638R_uid84217	11704777	2269	3	0	0.505477	1	FALSE	FALSE	hypothetical protein;protein_id=YP_005110031.1;transl_table=11
Bacteroides_fragilis_638R_uid84217	11702220	2440	2	0	0.313368	1	FALSE	FALSE	putative two-component system sensor histidine kinase;protein_id=YP_005111542.1;transl_table=11
Bacteroides_fragilis_638R_uid84217	11704699	874	0	1	0.437425	-1	TRUE	FALSE	putative ribonuclease III;protein_id=YP_005109328.1;transl_table=11
Bacteroides_fragilis_638R_uid84217	11701860	1255	2	0	0.609258	1	FALSE	FALSE	hypothetical protein;protein_id=YP_005111194.1;transl_table=11
Bacteroides_fragilis_638R_uid84217	11704224	775	0	8	3.94642	-1	TRUE	TRUE	putative glycosyltransferase;protein_id=YP_005113394.1;transl_table=11
Bacteroides_fragilis_638R_uid84217	11703677	1879	2	0	0.406929	1	FALSE	FALSE	hypothetical protein;protein_id=YP_005112882.1;transl_table=11
Bacteroides_fragilis_638R_uid84217	11705080	757	28	1	14.6459	0.931034	FALSE	FALSE	hypothetical protein;protein_id=YP_005110172.1;transl_table=11
Bacteroides_fragilis_638R_uid84217	11701321	628	1	0	0.608773	1	FALSE	FALSE	hypothetical protein;protein_id=YP_005112533.1;transl_table=11
Bacteroides_fragilis_638R_uid84217	11702015	1585	24	0	5.78891	1	FALSE	FALSE	ATP synthase subunit alpha;protein_id=YP_005111347.1;transl_table=11
Bacteroides_fragilis_638R_uid84217	11701330	592	131	0	84.5989	1	FALSE	FALSE	hypothetical protein;protein_id=YP_005112542.1;transl_table=11
Bacteroides_fragilis_638R_uid84217	11701990	811	4	0	1.88562	1	FALSE	FALSE	hypothetical protein;protein_id=YP_005111322.1;transl_table=11
Bacteroides_fragilis_638R_uid84217	11702656	1324	10	0	2.88753	1	FALSE	FALSE	hypothetical protein;protein_id=YP_005110716.1;transl_table=11
Bacteroides_fragilis_638R_uid84217	11703809	301	174	0	221.003	1	FALSE	FALSE	putative 30S ribosomal protein S14;protein_id=YP_005113001.1;transl_table=11
Bacteroides_fragilis_638R_uid84217	11701169	436	2	0	1.75371	1	FALSE	FALSE	hypothetical protein;protein_id=YP_005112382.1;transl_table=11
Bacteroides_fragilis_638R_uid84217	11703144	1189	4	0	1.28615	1	FALSE	FALSE	hypothetical protein;protein_id=YP_005111741.1;transl_table=11
Bacteroides_fragilis_638R_uid84217	11701474	1321	11	1	3.47291	0.833333	FALSE	FALSE	hypothetical protein;protein_id=YP_005112683.1;transl_table=11
Bacteroides_fragilis_638R_uid84217	11703162	526	2	0	1.45365	1	FALSE	FALSE	hypothetical protein;protein_id=YP_005111759.1;transl_table=11
Bacteroides_fragilis_638R_uid84217	11703067	2110	23	2	4.52973	0.84	TRUE	FALSE	putative exported aminopeptidase;protein_id=YP_005111667.1;transl_table=11
Bacteroides_fragilis_638R_uid84217	11701108	586	0	22	14.3529	-1	TRUE	TRUE	mobilisation protein A;protein_id=YP_005112321.1;transl_table=11
Bacteroides_fragilis_638R_uid84217	11700972	550	0	1	0.695108	-1	TRUE	FALSE	putative chromate transport membrane protein;protein_id=YP_005112193.1;transl_table=11
Bacteroides_fragilis_638R_uid84217	11703958	1405	46	64	29.9317	-0.163636	TRUE	TRUE	Mobilization protein;protein_id=YP_005113138.1;transl_table=11
Bacteroides_fragilis_638R_uid84217	11701084	1396	5	0	1.3693	1	FALSE	FALSE	putative 3-isopropylmalate dehydratase large subunit;protein_id=YP_005112303.1;transl_table=11
Bacteroides_fragilis_638R_uid84217	11704720	511	127	0	95.0162	1	FALSE	FALSE	putative extracytoplasmic function alternative sigma factor;protein_id=YP_005109349.1;transl_table=11
Bacteroides_fragilis_638R_uid84217	11703755	949	3	0	1.20857	1	FALSE	FALSE	hypothetical protein;protein_id=YP_005112953.1;transl_table=11
Bacteroides_fragilis_638R_uid84217	11704267	628	2	8	6.08773	-0.6	TRUE	TRUE	hypothetical protein;protein_id=YP_005109709.1;transl_table=11
Bacteroides_fragilis_638R_uid84217	11702324	1948	3	0	0.588772	1	FALSE	FALSE	putative transmembrane cation transport P type ATPase;protein_id=YP_005110389.1;transl_table=11
Bacteroides_fragilis_638R_uid84217	11704707	1024	6	0	2.24009	1	FALSE	FALSE	putative lipopolysaccharide core biosynthesis protein;protein_id=YP_005109336.1;transl_table=11
Bacteroides_fragilis_638R_uid84217	11702801	1783	198	14	45.4569	0.867925	TRUE	FALSE	hypothetical protein;protein_id=YP_005110860.1;transl_table=11
Bacteroides_fragilis_638R_uid84217	11703170	715	1	0	0.534699	1	FALSE	FALSE	hypothetical protein;protein_id=YP_005111767.1;transl_table=11
Bacteroides_fragilis_638R_uid84217	11704548	709	2	0	1.07845	1	FALSE	FALSE	hypothetical protein;protein_id=YP_005109257.1;transl_table=11
Bacteroides_fragilis_638R_uid84217	11703121	607	4	0	2.51934	1	FALSE	FALSE	glutamine amidotransferase;protein_id=YP_005111719.1;transl_table=11
Bacteroides_fragilis_638R_uid84217	11705290	850	6	0	2.69866	1	FALSE	FALSE	hypothetical protein;protein_id=YP_005109596.1;transl_table=11
Bacteroides_fragilis_638R_uid84217	11702336	547	2	0	1.39784	1	FALSE	FALSE	hypothetical protein;protein_id=YP_005110401.1;transl_table=11
Bacteroides_fragilis_638R_uid84217	11703071	499	2	0	1.5323	1	FALSE	FALSE	putative acetyltransferase;protein_id=YP_005111671.1;transl_table=11
Bacteroides_fragilis_638R_uid84217	11705330	1402	10	0	2.72689	1	FALSE	FALSE	putative alkaline phosphatase;protein_id=YP_005109636.1;transl_table=11
Bacteroides_fragilis_638R_uid84217	11703058	1339	8	0	2.28415	1	FALSE	FALSE	electron transport complex protein;protein_id=YP_005111658.1;transl_table=11
Bacteroides_fragilis_638R_uid84217	11702188	1075	13	0	4.62328	1	FALSE	FALSE	putative conserved membrane exported protein;protein_id=YP_005111511.1;transl_table=11
Bacteroides_fragilis_638R_uid84217	11701724	742	6	0	3.09145	1	FALSE	FALSE	hypothetical protein;protein_id=YP_005111061.1;transl_table=11
Bacteroides_fragilis_638R_uid84217	11704908	427	21	0	18.8021	1	FALSE	FALSE	hypothetical protein;protein_id=YP_005110080.1;transl_table=11
Bacteroides_fragilis_638R_uid84217	11702386	337	9	0	10.21	1	FALSE	FALSE	hypothetical protein;protein_id=YP_005110450.1;transl_table=11
Bacteroides_fragilis_638R_uid84217	11704969	3400	1	0	0.112444	1	FALSE	FALSE	putative outer membrane protein;protein_id=YP_005109437.1;transl_table=11
Bacteroides_fragilis_638R_uid84217	11702331	1087	13	0	4.57224	1	FALSE	FALSE	putative aminomethyltransferase;protein_id=YP_005110396.1;transl_table=11
Bacteroides_fragilis_638R_uid84217	11703278	874	8	0	3.4994	1	FALSE	FALSE	hypothetical protein;protein_id=YP_005111868.1;transl_table=11
Bacteroides_fragilis_638R_uid84217	11704594	241	2	0	3.17269	1	FALSE	FALSE	hypothetical protein;protein_id=YP_005109928.1;transl_table=11
Bacteroides_fragilis_638R_uid84217	11705345	1024	7	0	2.61344	1	FALSE	FALSE	hypothetical protein;protein_id=YP_005109651.1;transl_table=11
Bacteroides_fragilis_638R_uid84217	11703383	1192	14	0	4.49021	1	FALSE	FALSE	putative acriflavine resistance protein E precursor;protein_id=YP_005111971.1;transl_table=11
Bacteroides_fragilis_638R_uid84217	11702594	865	2	0	0.883953	1	FALSE	FALSE	hypothetical protein;protein_id=YP_005110654.1;transl_table=11
Bacteroides_fragilis_638R_uid84217	11705364	202	2	0	3.78524	1	FALSE	FALSE	hypothetical protein;protein_id=YP_005109668.1;transl_table=11
Bacteroides_fragilis_638R_uid84217	11704868	991	33	0	12.7308	1	FALSE	FALSE	GntR family transcriptional regulator;protein_id=YP_005109416.1;transl_table=11
Bacteroides_fragilis_638R_uid84217	11702055	832	4	0	1.83803	1	FALSE	FALSE	putative lipopolysaccharide biosynthesis;protein_id=YP_005111387.1;transl_table=11
Bacteroides_fragilis_638R_uid84217	11705015	1759	19	0	4.12955	1	FALSE	FALSE	hypothetical protein;protein_id=YP_005109482.1;transl_table=11
Bacteroides_fragilis_638R_uid84217	11705073	1258	4	0	1.21561	1	FALSE	FALSE	putative transmembrane CBS domain transporter;protein_id=YP_005110165.1;transl_table=11
Bacteroides_fragilis_638R_uid84217	11704543	757	1	0	0.505032	1	FALSE	FALSE	putative two-component response regulator;protein_id=YP_005109252.1;transl_table=11
Bacteroides_fragilis_638R_uid84217	11705337	643	2	0	1.18914	1	FALSE	FALSE	putative transmembrane PASTA-domain protein;protein_id=YP_005109643.1;transl_table=11
Bacteroides_fragilis_638R_uid84217	11701394	1354	1	0	0.282356	1	FALSE	FALSE	putative cation transport related membrane protein;protein_id=YP_005112604.1;transl_table=11
Bacteroides_fragilis_638R_uid84217	11702526	847	7	0	3.15958	1	FALSE	FALSE	AraC family transcriptional regulator;protein_id=YP_005110587.1;transl_table=11
Bacteroides_fragilis_638R_uid84217	11702796	1075	1	143	51.2117	-0.986111	TRUE	TRUE	putative integrase%2Ftransposase;protein_id=YP_005110855.1;transl_table=11
Bacteroides_fragilis_638R_uid84217	11701019	874	24	5	12.6853	0.655172	TRUE	TRUE	putative electron transfer flavoprotein beta-subunit;protein_id=YP_005112240.1;transl_table=11
Bacteroides_fragilis_638R_uid84217	11701493	355	7	0	7.5385	1	FALSE	FALSE	hypothetical protein;protein_id=YP_005112702.1;transl_table=11
Bacteroides_fragilis_638R_uid84217	11704972	2161	1	0	0.176913	1	FALSE	FALSE	putative exported alpha-galactosidase;protein_id=YP_005109440.1;transl_table=11
Bacteroides_fragilis_638R_uid84217	11700995	358	2	0	2.13581	1	FALSE	FALSE	hypothetical protein;protein_id=YP_005112216.1;transl_table=11
Bacteroides_fragilis_638R_uid84217	11703747	748	73	0	37.311	1	FALSE	FALSE	putative 3-oxoacyl-%5Bacyl-carrier protein%5D reductase;protein_id=YP_005112946.1;transl_table=11
Bacteroides_fragilis_638R_uid84217	11704261	874	4	0	1.7497	1	FALSE	FALSE	secreted 5%27-nucleotidase;protein_id=YP_005109703.1;transl_table=11
Bacteroides_fragilis_638R_uid84217	11703533	1819	2	0	0.420351	1	FALSE	FALSE	putative exported fucosidase;protein_id=YP_005112119.1;transl_table=11
Bacteroides_fragilis_638R_uid84217	11704293	2737	2	0	0.279364	1	FALSE	FALSE	putative exported rhamnosidase A;protein_id=YP_005109734.1;transl_table=11
Bacteroides_fragilis_638R_uid84217	11702823	754	1	7	4.05633	-0.75	TRUE	TRUE	hypothetical protein;protein_id=YP_005110882.1;transl_table=11
Bacteroides_fragilis_638R_uid84217	11702307	445	7	0	6.01386	1	FALSE	FALSE	hypothetical protein;protein_id=YP_005110373.1;transl_table=11
Bacteroides_fragilis_638R_uid84217	11703711	763	10	0	5.01061	1	FALSE	FALSE	putative ABC transporter ATP-binding protein;protein_id=YP_005112915.1;transl_table=11
Bacteroides_fragilis_638R_uid84217	11704222	1204	2	0	0.635066	1	FALSE	FALSE	putative UDP-N-acetyl-D-mannosamine dehydrogenase;protein_id=YP_005113392.1;transl_table=11
Bacteroides_fragilis_638R_uid84217	11701149	1213	23	0	7.24907	1	FALSE	FALSE	hypothetical protein;protein_id=YP_005112362.1;transl_table=11
Bacteroides_fragilis_638R_uid84217	11703300	1195	5	0	1.59962	1	FALSE	FALSE	DNA%2Fpantothenate metabolism flavoprotein;protein_id=YP_005111890.1;transl_table=11
Bacteroides_fragilis_638R_uid84217	11701309	493	2	0	1.55095	1	FALSE	FALSE	putative phosphoesterase;protein_id=YP_005112521.1;transl_table=11
Bacteroides_fragilis_638R_uid84217	11700990	2725	4	0	0.561188	1	FALSE	FALSE	putative two-component system sensor kinase%2Fresponse regulator fusion protein;protein_id=YP_005112211.1;transl_table=11
Bacteroides_fragilis_638R_uid84217	11701130	601	0	7	4.45286	-1	TRUE	TRUE	hypothetical protein;protein_id=YP_005112343.1;transl_table=11
Bacteroides_fragilis_638R_uid84217	11702265	241	14	2	25.3815	0.75	TRUE	FALSE	hypothetical protein;protein_id=YP_005110331.1;transl_table=11
Bacteroides_fragilis_638R_uid84217	11704463	1852	69	0	14.2437	1	FALSE	FALSE	hypothetical protein;protein_id=YP_005109881.1;transl_table=11
Bacteroides_fragilis_638R_uid84217	11701462	1246	4	0	1.22732	1	FALSE	FALSE	putative exported N-acetylmuramoyl-L-alanine amidase;protein_id=YP_005112671.1;transl_table=11
Bacteroides_fragilis_638R_uid84217	11705068	1228	6	0	1.86796	1	FALSE	FALSE	putative transmembrane protein;protein_id=YP_005110160.1;transl_table=11
Bacteroides_fragilis_638R_uid84217	11701399	1729	27	0	5.97013	1	FALSE	FALSE	putative lysyl-tRNA synthetase%2C heat inducible;protein_id=YP_005112609.1;transl_table=11
Bacteroides_fragilis_638R_uid84217	11702679	265	4	0	5.77071	1	FALSE	FALSE	hypothetical protein;protein_id=YP_005110739.1;transl_table=11
Bacteroides_fragilis_638R_uid84217	11704725	700	3	0	1.63847	1	FALSE	FALSE	hypothetical protein;protein_id=YP_005109354.1;transl_table=11
Bacteroides_fragilis_638R_uid84217	11700958	2863	8	0	1.06828	1	FALSE	FALSE	hypothetical protein;protein_id=YP_005112179.1;transl_table=11
Bacteroides_fragilis_638R_uid84217	11703652	598	1	0	0.639313	1	FALSE	FALSE	hypothetical protein;protein_id=YP_005112857.1;transl_table=11
Bacteroides_fragilis_638R_uid84217	11703025	763	1	0	0.501061	1	FALSE	FALSE	exodeoxyribonuclease;protein_id=YP_005111625.1;transl_table=11
Bacteroides_fragilis_638R_uid84217	11704883	754	8	0	4.05633	1	FALSE	FALSE	putative ABC transporter ATP-binding protein sufC;protein_id=YP_005109431.1;transl_table=11
Bacteroides_fragilis_638R_uid84217	11701188	1087	28	1	10.1996	0.931034	FALSE	FALSE	putative peptide methionine sulfoxide reductase;protein_id=YP_005112401.1;transl_table=11
Bacteroides_fragilis_638R_uid84217	11701888	865	4	2	2.65186	0.333333	TRUE	TRUE	hypothetical protein;protein_id=YP_005111222.1;transl_table=11
Bacteroides_fragilis_638R_uid84217	11704981	2968	21	0	2.70502	1	FALSE	FALSE	hypothetical protein;protein_id=YP_005109449.1;transl_table=11
Bacteroides_fragilis_638R_uid84217	11704676	1156	4	0	1.32287	1	FALSE	FALSE	putative AcrA%2FAcrE RND transport or HlyD secretion family protein;protein_id=YP_005109305.1;transl_table=11
Bacteroides_fragilis_638R_uid84217	11701344	1345	22	0	6.25339	1	FALSE	FALSE	putative citrate synthase;protein_id=YP_005112555.1;transl_table=11
Bacteroides_fragilis_638R_uid84217	11702992	199	3	0	5.76346	1	FALSE	FALSE	putative thiamine biosynthesis-related protein;protein_id=YP_005111592.1;transl_table=11
Bacteroides_fragilis_638R_uid84217	11704995	1459	5	0	1.31018	1	FALSE	FALSE	UDP-N-acetylmuramoylalanyl-D-glutamate--2%2C6-diaminopimela te ligase;protein_id=YP_005109462.1;transl_table=11
Bacteroides_fragilis_638R_uid84217	11703970	397	48	0	46.2238	1	FALSE	FALSE	putative ArsR Transcriptional regulator;protein_id=YP_005113150.1;transl_table=11
Bacteroides_fragilis_638R_uid84217	11702524	1378	61	0	16.9237	1	FALSE	FALSE	putative pyridine nucleotide-disulfide oxidoreductase;protein_id=YP_005110585.1;transl_table=11
Bacteroides_fragilis_638R_uid84217	11703848	1780	12	0	2.57737	1	FALSE	FALSE	putative peptidase;protein_id=YP_005113036.1;transl_table=11
Bacteroides_fragilis_638R_uid84217	11704714	541	5	0	3.53336	1	FALSE	FALSE	putative shikimate kinase;protein_id=YP_005109343.1;transl_table=11
Bacteroides_fragilis_638R_uid84217	11702196	262	835	0	1218.43	1	FALSE	FALSE	50S ribosomal protein L28;protein_id=YP_005111519.1;transl_table=11
Bacteroides_fragilis_638R_uid84217	11701985	1633	2	0	0.46823	1	FALSE	FALSE	hydroxylamine reductase;protein_id=YP_005111317.1;transl_table=11
Bacteroides_fragilis_638R_uid84217	11703427	1012	2	0	0.755552	1	FALSE	FALSE	hypothetical protein;protein_id=YP_005112015.1;transl_table=11
Bacteroides_fragilis_638R_uid84217	11704877	469	31	2	26.9002	0.878788	TRUE	FALSE	hypothetical protein;protein_id=YP_005109425.1;transl_table=11
Bacteroides_fragilis_638R_uid84217	11705245	856	7	2	4.01961	0.555556	TRUE	FALSE	putative transmembrane protein;protein_id=YP_005110256.1;transl_table=11
Bacteroides_fragilis_638R_uid84217	11704123	334	4	0	4.57856	1	FALSE	FALSE	putative ribosome-binding factor A;protein_id=YP_005113293.1;transl_table=11
Bacteroides_fragilis_638R_uid84217	11701844	1897	27	0	5.44141	1	FALSE	FALSE	hypothetical protein;protein_id=YP_005111178.1;transl_table=11
Bacteroides_fragilis_638R_uid84217	11701395	571	1	0	0.669544	1	FALSE	FALSE	hypothetical protein;protein_id=YP_005112605.1;transl_table=11
Bacteroides_fragilis_638R_uid84217	11702758	1048	3	0	1.0944	1	FALSE	FALSE	hypothetical protein;protein_id=YP_005110817.1;transl_table=11
Bacteroides_fragilis_638R_uid84217	11702868	1075	3	0	1.06691	1	FALSE	FALSE	putative GDP mannose 4%2C6-dehydratase;protein_id=YP_005110925.1;transl_table=11
Bacteroides_fragilis_638R_uid84217	11704207	3991	44	0	4.21489	1	FALSE	FALSE	putative two-component system sensor kinase%2Fresponse regulator fusion protein;protein_id=YP_005113377.1;transl_table=11
Bacteroides_fragilis_638R_uid84217	11703816	736	881	0	457.629	1	FALSE	FALSE	putative 30S ribosomal protein S3;protein_id=YP_005113008.1;transl_table=11
Bacteroides_fragilis_638R_uid84217	11703535	2317	2	0	0.330004	1	FALSE	FALSE	putative exported glycosyl hydrolase;protein_id=YP_005112121.1;transl_table=11
Bacteroides_fragilis_638R_uid84217	11704498	190	0	2	4.02431	-1	TRUE	TRUE	hypothetical protein;protein_id=YP_005109208.1;transl_table=11
Bacteroides_fragilis_638R_uid84217	11703223	1750	3	0	0.655388	1	FALSE	FALSE	glutaminyl-tRNA synthetase;protein_id=YP_005111814.1;transl_table=11
Bacteroides_fragilis_638R_uid84217	11705196	838	4	0	1.82487	1	FALSE	FALSE	hypothetical protein;protein_id=YP_005109582.1;transl_table=11
Bacteroides_fragilis_638R_uid84217	11704950	1159	2	0	0.659723	1	FALSE	FALSE	hypothetical protein;protein_id=YP_005110122.1;transl_table=11
Bacteroides_fragilis_638R_uid84217	11702082	871	8	0	3.51145	1	FALSE	FALSE	succinyl-CoA synthetase alpha chain;protein_id=YP_005111413.1;transl_table=11
Bacteroides_fragilis_638R_uid84217	11702501	661	2	2	2.31352	0	TRUE	TRUE	putative ExsB family protein;protein_id=YP_005110562.1;transl_table=11
Bacteroides_fragilis_638R_uid84217	11702709	613	40	0	24.9468	1	FALSE	FALSE	putative translation initiation factor IF-3;protein_id=YP_005110769.1;transl_table=11
Bacteroides_fragilis_638R_uid84217	11703913	2482	1	0	0.154033	1	FALSE	FALSE	hypothetical protein;protein_id=YP_005113095.1;transl_table=11
Bacteroides_fragilis_638R_uid84217	11701900	517	1	0	0.739477	1	FALSE	FALSE	putative transmembrane protein;protein_id=YP_005111234.1;transl_table=11
Bacteroides_fragilis_638R_uid84217	11705141	1321	3	0	0.868227	1	FALSE	FALSE	transport-related exported protein;protein_id=YP_005109528.1;transl_table=11
Bacteroides_fragilis_638R_uid84217	11704170	361	0	1	1.05903	-1	TRUE	FALSE	hypothetical protein;protein_id=YP_005113340.1;transl_table=11
Bacteroides_fragilis_638R_uid84217	11703751	814	46	0	21.6047	1	FALSE	FALSE	putative transmembrane MotA%2FTolQ%2FExbB proton channel family protein;protein_id=YP_005112949.1;transl_table=11
Bacteroides_fragilis_638R_uid84217	11701775	550	2	0	1.39022	1	FALSE	FALSE	hypothetical protein;protein_id=YP_005111111.1;transl_table=11
Bacteroides_fragilis_638R_uid84217	11703858	1195	3	0	0.959773	1	FALSE	FALSE	hypothetical protein;protein_id=YP_005113045.1;transl_table=11
Bacteroides_fragilis_638R_uid84217	11701328	1282	10	2	3.57856	0.666667	TRUE	FALSE	putative lipoprotein;protein_id=YP_005112540.1;transl_table=11
Bacteroides_fragilis_638R_uid84217	11703835	514	285	1	212.725	0.993007	FALSE	FALSE	putative 50S ribosomal protein L10;protein_id=YP_005113027.1;transl_table=11
Bacteroides_fragilis_638R_uid84217	11704442	1000	2	0	0.764619	1	FALSE	FALSE	putative anti-sigma factor;protein_id=YP_005109861.1;transl_table=11
Bacteroides_fragilis_638R_uid84217	11701647	958	8	0	3.19256	1	FALSE	FALSE	putative glycerate dehydrogenase;protein_id=YP_005110984.1;transl_table=11
Bacteroides_fragilis_638R_uid84217	11703625	862	15	2	7.53975	0.764706	TRUE	FALSE	hypothetical protein;protein_id=YP_005112833.1;transl_table=11
Bacteroides_fragilis_638R_uid84217	11703087	3070	8	75	10.3361	-0.807229	TRUE	TRUE	putative two-component system sensor kinase%2Fresponse regulator fusion protein;protein_id=YP_005111687.1;transl_table=11
Bacteroides_fragilis_638R_uid84217	11705226	322	9	0	10.6857	1	FALSE	FALSE	putative DNA-binding protein;protein_id=YP_005110237.1;transl_table=11
Bacteroides_fragilis_638R_uid84217	11702150	529	4	0	2.89081	1	FALSE	FALSE	hypothetical protein;protein_id=YP_005111477.1;transl_table=11
Bacteroides_fragilis_638R_uid84217	11702513	1639	8	0	1.86606	1	FALSE	FALSE	putative dipeptidase;protein_id=YP_005110574.1;transl_table=11
Bacteroides_fragilis_638R_uid84217	11701314	1240	1	0	0.308314	1	FALSE	FALSE	putative metal resistance related exported protein;protein_id=YP_005112526.1;transl_table=11
Bacteroides_fragilis_638R_uid84217	11703648	1660	2	0	0.460614	1	FALSE	FALSE	hypothetical protein;protein_id=YP_005112853.1;transl_table=11
Bacteroides_fragilis_638R_uid84217	11702732	1573	6	0	1.45827	1	FALSE	FALSE	hypothetical protein;protein_id=YP_005110791.1;transl_table=11
Bacteroides_fragilis_638R_uid84217	11702593	304	4	0	5.03039	1	FALSE	FALSE	hypothetical protein;protein_id=YP_005110653.1;transl_table=11
Bacteroides_fragilis_638R_uid84217	11702261	355	1	0	1.07693	1	FALSE	FALSE	hypothetical protein;protein_id=YP_005110327.1;transl_table=11
Bacteroides_fragilis_638R_uid84217	11702678	973	18	1	7.46545	0.894737	FALSE	FALSE	putative mannose-6-phosphate isomerase;protein_id=YP_005110738.1;transl_table=11
Bacteroides_fragilis_638R_uid84217	11704655	1057	4	0	1.44677	1	FALSE	FALSE	hypothetical protein;protein_id=YP_005109284.1;transl_table=11
Bacteroides_fragilis_638R_uid84217	11701957	469	0	2	1.63032	-1	TRUE	TRUE	putative AsnC-family transcriptional regulator;protein_id=YP_005111289.1;transl_table=11
Bacteroides_fragilis_638R_uid84217	11701335	712	1	0	0.536952	1	FALSE	FALSE	hypothetical protein;protein_id=YP_005112546.1;transl_table=11
Bacteroides_fragilis_638R_uid84217	11704094	187	1	0	2.04444	1	FALSE	FALSE	hypothetical protein;protein_id=YP_005113266.1;transl_table=11
Bacteroides_fragilis_638R_uid84217	11701212	1171	0	2	0.652962	-1	TRUE	TRUE	hypothetical protein;protein_id=YP_005112424.1;transl_table=11
Bacteroides_fragilis_638R_uid84217	11704322	2341	1	0	0.16331	1	FALSE	FALSE	putative TonB-dependent outer membrane receptor protein;protein_id=YP_005109763.1;transl_table=11
Bacteroides_fragilis_638R_uid84217	11703417	1234	2	0	0.619626	1	FALSE	FALSE	putative exonuclease;protein_id=YP_005112005.1;transl_table=11
Bacteroides_fragilis_638R_uid84217	11704980	583	10	0	6.55762	1	FALSE	FALSE	hypothetical protein;protein_id=YP_005109448.1;transl_table=11
Bacteroides_fragilis_638R_uid84217	11703732	1024	6	0	2.24009	1	FALSE	FALSE	putative rod-shape determining protein;protein_id=YP_005112931.1;transl_table=11
Bacteroides_fragilis_638R_uid84217	11705055	1522	2	0	0.502378	1	FALSE	FALSE	hypothetical protein;protein_id=YP_005110147.1;transl_table=11
Bacteroides_fragilis_638R_uid84217	11701422	1252	12	0	3.66431	1	FALSE	FALSE	putative phage portal protein;protein_id=YP_005112632.1;transl_table=11
[truncated: 49,911 more rows]

## Sheet: X311245214
species	gene-id	length	sense reads	antisense reads	FPKM	d	Bionomial test with 1%	Bionomial test with 5%	annotation
Akkermansia_muciniphila_ATCC_BAA_835_uid58985	6274138	2653	1	0	0.131239	1	FALSE	FALSE	cytochrome c assembly protein;protein_id=YP_001878661.1;transl_table=11
Akkermansia_muciniphila_ATCC_BAA_835_uid58985	6275278	673	1	0	0.517352	1	FALSE	FALSE	3D domain-containing protein;protein_id=YP_001877169.1;transl_table=11
Akkermansia_muciniphila_ATCC_BAA_835_uid58985	6273779	1453	18	0	4.31328	1	FALSE	FALSE	inosine-5%27-monophosphate dehydrogenase;protein_id=YP_001877354.1;transl_table=11
Akkermansia_muciniphila_ATCC_BAA_835_uid58985	6274810	2170	1	0	0.160451	1	FALSE	FALSE	beta-N-acetylhexosaminidase;protein_id=YP_001877017.1;transl_table=11
Akkermansia_muciniphila_ATCC_BAA_835_uid58985	6274413	1933	2	0	0.360246	1	FALSE	FALSE	beta-galactosidase;protein_id=YP_001877387.1;transl_table=11
Akkermansia_muciniphila_ATCC_BAA_835_uid58985	6274654	676	11	0	5.66561	1	FALSE	FALSE	hypothetical protein;protein_id=YP_001878015.1;transl_table=11
Akkermansia_muciniphila_ATCC_BAA_835_uid58985	6275086	637	10	0	5.4659	1	FALSE	FALSE	50S ribosomal protein L3;protein_id=YP_001876927.1;transl_table=11
Akkermansia_muciniphila_ATCC_BAA_835_uid58985	6273698	1486	1	0	0.234305	1	FALSE	FALSE	Carbohydrate-selective porin OprB;protein_id=YP_001878717.1;transl_table=11
Akkermansia_muciniphila_ATCC_BAA_835_uid58985	6275532	1213	10	0	2.87038	1	FALSE	FALSE	cell division protein FtsA;protein_id=YP_001876778.1;transl_table=11
Akkermansia_muciniphila_ATCC_BAA_835_uid58985	6274838	1519	3	0	0.687645	1	FALSE	FALSE	hypothetical protein;protein_id=YP_001877039.1;transl_table=11
Akkermansia_muciniphila_ATCC_BAA_835_uid58985	6275538	988	2	0	0.704813	1	FALSE	FALSE	hypothetical protein;protein_id=YP_001877359.1;transl_table=11
Akkermansia_muciniphila_ATCC_BAA_835_uid58985	6275681	1384	19	0	4.7799	1	FALSE	FALSE	hypothetical protein;protein_id=YP_001877208.1;transl_table=11
Akkermansia_muciniphila_ATCC_BAA_835_uid58985	6275321	1156	2	0	0.602383	1	FALSE	FALSE	family 2 glycosyl transferase;protein_id=YP_001877374.1;transl_table=11
Akkermansia_muciniphila_ATCC_BAA_835_uid58985	6274861	1336	1	0	0.260612	1	FALSE	FALSE	hypothetical protein;protein_id=YP_001877001.1;transl_table=11
Akkermansia_muciniphila_ATCC_BAA_835_uid58985	6274960	2440	4	0	0.570783	1	FALSE	FALSE	ATP-dependent metalloprotease FtsH;protein_id=YP_001876968.1;transl_table=11
Akkermansia_muciniphila_ATCC_BAA_835_uid58985	6273750	1828	69	0	13.1424	1	FALSE	FALSE	phosphoenolpyruvate carboxykinase;protein_id=YP_001877816.1;transl_table=11
Akkermansia_muciniphila_ATCC_BAA_835_uid58985	6274419	1867	2	0	0.372981	1	FALSE	FALSE	citrate transporter;protein_id=YP_001877382.1;transl_table=11
Akkermansia_muciniphila_ATCC_BAA_835_uid58985	6273927	823	9	0	3.80753	1	FALSE	FALSE	hypothetical protein;protein_id=YP_001877736.1;transl_table=11
Akkermansia_muciniphila_ATCC_BAA_835_uid58985	6274581	1585	3	0	0.659011	1	FALSE	FALSE	hypothetical protein;protein_id=YP_001878240.1;transl_table=11
Akkermansia_muciniphila_ATCC_BAA_835_uid58985	6275198	1381	2	0	0.50424	1	FALSE	FALSE	ATPase AAA;protein_id=YP_001876655.1;transl_table=11
Akkermansia_muciniphila_ATCC_BAA_835_uid58985	6274856	1303	0	1	0.267212	-1	TRUE	FALSE	glutamyl-tRNA synthetase;protein_id=YP_001878483.1;transl_table=11
Akkermansia_muciniphila_ATCC_BAA_835_uid58985	6273922	1282	1	0	0.271589	1	FALSE	FALSE	hypothetical protein;protein_id=YP_001877308.1;transl_table=11
Akkermansia_muciniphila_ATCC_BAA_835_uid58985	6275225	610	50	0	28.5392	1	FALSE	FALSE	hypothetical protein;protein_id=YP_001876644.1;transl_table=11
Akkermansia_muciniphila_ATCC_BAA_835_uid58985	6274512	382	4	0	3.64584	1	FALSE	FALSE	glycine cleavage system H protein;protein_id=YP_001877066.1;transl_table=11
Akkermansia_muciniphila_ATCC_BAA_835_uid58985	6273884	1519	4	0	0.91686	1	FALSE	FALSE	family 2 glycosyl transferase;protein_id=YP_001878365.1;transl_table=11
Akkermansia_muciniphila_ATCC_BAA_835_uid58985	6274954	1030	1	0	0.338037	1	FALSE	FALSE	hypothetical protein;protein_id=YP_001876973.1;transl_table=11
Akkermansia_muciniphila_ATCC_BAA_835_uid58985	6273758	1279	2	0	0.544453	1	FALSE	FALSE	oxidoreductase domain-containing protein;protein_id=YP_001877822.1;transl_table=11
Akkermansia_muciniphila_ATCC_BAA_835_uid58985	6275339	1567	33	0	7.33239	1	FALSE	FALSE	carboxyl transferase;protein_id=YP_001876826.1;transl_table=11
Akkermansia_muciniphila_ATCC_BAA_835_uid58985	6273720	1552	1	0	0.224341	1	FALSE	FALSE	hypothetical protein;protein_id=YP_001878713.1;transl_table=11
Akkermansia_muciniphila_ATCC_BAA_835_uid58985	6274092	775	7	0	3.14483	1	FALSE	FALSE	disulfide bond chaperone;protein_id=YP_001877632.1;transl_table=11
Akkermansia_muciniphila_ATCC_BAA_835_uid58985	6275491	883	4	0	1.57725	1	FALSE	FALSE	diaminopimelate dehydrogenase;protein_id=YP_001877199.1;transl_table=11
Akkermansia_muciniphila_ATCC_BAA_835_uid58985	6275155	3235	11	0	1.18391	1	FALSE	FALSE	hypothetical protein;protein_id=YP_001877163.1;transl_table=11
Akkermansia_muciniphila_ATCC_BAA_835_uid58985	6274564	844	1	0	0.412533	1	FALSE	FALSE	hypothetical protein;protein_id=YP_001878388.1;transl_table=11
Akkermansia_muciniphila_ATCC_BAA_835_uid58985	6274415	2230	1	0	0.156133	1	FALSE	FALSE	hypothetical protein;protein_id=YP_001877385.1;transl_table=11
Akkermansia_muciniphila_ATCC_BAA_835_uid58985	6275540	424	3	0	2.46352	1	FALSE	FALSE	ATP synthase F1 subunit epsilon;protein_id=YP_001877124.1;transl_table=11
Akkermansia_muciniphila_ATCC_BAA_835_uid58985	6274194	433	8	0	6.43284	1	FALSE	FALSE	hypothetical protein;protein_id=YP_001877577.1;transl_table=11
Akkermansia_muciniphila_ATCC_BAA_835_uid58985	6275752	1921	6	0	1.08749	1	FALSE	FALSE	glycosyl hydrolase family protein;protein_id=YP_001878041.1;transl_table=11
Akkermansia_muciniphila_ATCC_BAA_835_uid58985	6274766	2104	6	0	0.992902	1	FALSE	FALSE	oligopeptidase A;protein_id=YP_001878755.1;transl_table=11
Akkermansia_muciniphila_ATCC_BAA_835_uid58985	6275099	271	3	0	3.85437	1	FALSE	FALSE	30S ribosomal protein S19;protein_id=YP_001876923.1;transl_table=11
Akkermansia_muciniphila_ATCC_BAA_835_uid58985	6273854	1033	10	0	3.37055	1	FALSE	FALSE	fructose-bisphosphate aldolase;protein_id=YP_001877339.1;transl_table=11
Akkermansia_muciniphila_ATCC_BAA_835_uid58985	6275187	877	6	0	2.38206	1	FALSE	FALSE	hypothetical protein;protein_id=YP_001876659.1;transl_table=11
Akkermansia_muciniphila_ATCC_BAA_835_uid58985	6274625	2830	10	0	1.23031	1	FALSE	FALSE	alanyl-tRNA synthetase;protein_id=YP_001877988.1;transl_table=11
Akkermansia_muciniphila_ATCC_BAA_835_uid58985	6274597	1462	2	0	0.476303	1	FALSE	FALSE	hypothetical protein;protein_id=YP_001878194.1;transl_table=11
Akkermansia_muciniphila_ATCC_BAA_835_uid58985	6275370	271	4	0	5.13915	1	FALSE	FALSE	30S ribosomal protein S14;protein_id=YP_001877176.1;transl_table=11
Akkermansia_muciniphila_ATCC_BAA_835_uid58985	6275767	1027	20	0	6.78048	1	FALSE	FALSE	glyceraldehyde-3-phosphate dehydrogenase%2C type I;protein_id=YP_001878021.1;transl_table=11
Akkermansia_muciniphila_ATCC_BAA_835_uid58985	6275598	811	1	0	0.429319	1	FALSE	FALSE	HisJ family histidinol phosphate phosphatase;protein_id=YP_001878030.1;transl_table=11
Akkermansia_muciniphila_ATCC_BAA_835_uid58985	6273937	2011	5	0	0.865683	1	FALSE	FALSE	UvrD%2FREP helicase;protein_id=YP_001877301.1;transl_table=11
Akkermansia_muciniphila_ATCC_BAA_835_uid58985	6274683	1357	11	0	2.82237	1	FALSE	FALSE	glutamate dehydrogenase;protein_id=YP_001878642.1;transl_table=11
Akkermansia_muciniphila_ATCC_BAA_835_uid58985	6274979	175	1	0	1.98959	1	FALSE	FALSE	50S ribosomal protein L33;protein_id=YP_001876721.1;transl_table=11
Akkermansia_muciniphila_ATCC_BAA_835_uid58985	6274196	1774	14	0	2.74774	1	FALSE	FALSE	ABC transporter;protein_id=YP_001877576.1;transl_table=11
Akkermansia_muciniphila_ATCC_BAA_835_uid58985	6274984	409	3	0	2.55387	1	FALSE	FALSE	OsmC family protein;protein_id=YP_001876962.1;transl_table=11
Akkermansia_muciniphila_ATCC_BAA_835_uid58985	6273840	1987	4	0	0.700911	1	FALSE	FALSE	helicase c2;protein_id=YP_001877803.1;transl_table=11
Akkermansia_muciniphila_ATCC_BAA_835_uid58985	6274082	1747	2	0	0.398601	1	FALSE	FALSE	sulfatase;protein_id=YP_001877640.1;transl_table=11
Akkermansia_muciniphila_ATCC_BAA_835_uid58985	6274617	2767	8	0	1.00666	1	FALSE	FALSE	2-oxoglutarate dehydrogenase%2C E1 subunit;protein_id=YP_001878292.1;transl_table=11
Akkermansia_muciniphila_ATCC_BAA_835_uid58985	6273650	1270	17	0	4.66065	1	FALSE	FALSE	type II secretion system protein;protein_id=YP_001878185.1;transl_table=11
Akkermansia_muciniphila_ATCC_BAA_835_uid58985	6274901	1402	21	0	5.21521	1	FALSE	FALSE	glutamate decarboxylase;protein_id=YP_001876992.1;transl_table=11
Akkermansia_muciniphila_ATCC_BAA_835_uid58985	6274604	931	6	2	2.99186	0.5	TRUE	FALSE	ribose-phosphate pyrophosphokinase;protein_id=YP_001878074.1;transl_table=11
Akkermansia_muciniphila_ATCC_BAA_835_uid58985	6274530	1159	5	0	1.50206	1	FALSE	FALSE	chaperone protein DnaJ;protein_id=YP_001878063.1;transl_table=11
Akkermansia_muciniphila_ATCC_BAA_835_uid58985	6275266	1690	133	0	27.401	1	FALSE	FALSE	30S ribosomal protein S1;protein_id=YP_001876871.1;transl_table=11
Akkermansia_muciniphila_ATCC_BAA_835_uid58985	6274111	1003	1	0	0.347136	1	FALSE	FALSE	squalene-hopene cyclase;protein_id=YP_001878579.1;transl_table=11
Akkermansia_muciniphila_ATCC_BAA_835_uid58985	6273849	994	6	0	2.10168	1	FALSE	FALSE	Mg2 transporter protein CorA family protein;protein_id=YP_001877810.1;transl_table=11
Akkermansia_muciniphila_ATCC_BAA_835_uid58985	6274922	1594	1	0	0.21843	1	FALSE	FALSE	FAD dependent oxidoreductase;protein_id=YP_001876742.1;transl_table=11
Akkermansia_muciniphila_ATCC_BAA_835_uid58985	6275391	1075	2	0	0.647772	1	FALSE	FALSE	PpiC-type peptidyl-prolyl cis-trans isomerase;protein_id=YP_001876792.1;transl_table=11
Akkermansia_muciniphila_ATCC_BAA_835_uid58985	6275575	718	2	0	0.969854	1	FALSE	FALSE	hypothetical protein;protein_id=YP_001877830.1;transl_table=11
Akkermansia_muciniphila_ATCC_BAA_835_uid58985	6274996	2224	2	0	0.313109	1	FALSE	FALSE	TonB-dependent receptor;protein_id=YP_001876956.1;transl_table=11
Akkermansia_muciniphila_ATCC_BAA_835_uid58985	6275653	1843	3	0	0.566757	1	FALSE	FALSE	heat shock protein 90;protein_id=YP_001878594.1;transl_table=11
Akkermansia_muciniphila_ATCC_BAA_835_uid58985	6274084	1417	3	1	0.982859	0.5	TRUE	FALSE	cysteinyl-tRNA synthetase;protein_id=YP_001877638.1;transl_table=11
Akkermansia_muciniphila_ATCC_BAA_835_uid58985	6275561	1012	6	0	2.06429	1	FALSE	FALSE	aspartate-semialdehyde dehydrogenase;protein_id=YP_001877871.1;transl_table=11
Akkermansia_muciniphila_ATCC_BAA_835_uid58985	6274242	523	2	0	1.33146	1	FALSE	FALSE	rare lipoprotein A;protein_id=YP_001877536.1;transl_table=11
Akkermansia_muciniphila_ATCC_BAA_835_uid58985	6275245	1573	1	0	0.221346	1	FALSE	FALSE	hypothetical protein;protein_id=YP_001876633.1;transl_table=11
Akkermansia_muciniphila_ATCC_BAA_835_uid58985	6274971	2473	16	0	2.25267	1	FALSE	FALSE	DNA mismatch repair protein MutS;protein_id=YP_001876966.1;transl_table=11
Akkermansia_muciniphila_ATCC_BAA_835_uid58985	6275823	601	2	0	1.15866	1	FALSE	FALSE	ECF subfamily RNA polymerase sigma-24 subunit;protein_id=YP_001877078.1;transl_table=11
Akkermansia_muciniphila_ATCC_BAA_835_uid58985	6274305	2236	4	0	0.622858	1	FALSE	FALSE	glycosyl hydrolase family protein;protein_id=YP_001877477.1;transl_table=11
Akkermansia_muciniphila_ATCC_BAA_835_uid58985	6274041	1417	4	0	0.982859	1	FALSE	FALSE	S-adenosyl-L-homocysteine hydrolase;protein_id=YP_001877676.1;transl_table=11
Akkermansia_muciniphila_ATCC_BAA_835_uid58985	6274366	1165	2	0	0.59773	1	FALSE	FALSE	DNA polymerase III subunit delta;protein_id=YP_001877425.1;transl_table=11
Akkermansia_muciniphila_ATCC_BAA_835_uid58985	6274130	1612	2	0	0.431982	1	FALSE	FALSE	ABC transporter;protein_id=YP_001877605.1;transl_table=11
Akkermansia_muciniphila_ATCC_BAA_835_uid58985	6274664	1639	2	0	0.424866	1	FALSE	FALSE	PAS%2FPAC sensor protein;protein_id=YP_001878118.1;transl_table=11
Akkermansia_muciniphila_ATCC_BAA_835_uid58985	6275195	1048	2	0	0.664461	1	FALSE	FALSE	Sua5%2FYciO%2FYrdC%2FYwlC family protein;protein_id=YP_001876893.1;transl_table=11
Akkermansia_muciniphila_ATCC_BAA_835_uid58985	6275553	535	2	2	2.6032	0	TRUE	TRUE	hypothetical protein;protein_id=YP_001877360.1;transl_table=11
Akkermansia_muciniphila_ATCC_BAA_835_uid58985	6274146	2257	1	0	0.154266	1	FALSE	FALSE	hydroperoxidase II;protein_id=YP_001878660.1;transl_table=11
Akkermansia_muciniphila_ATCC_BAA_835_uid58985	6274380	1483	4	0	0.939117	1	FALSE	FALSE	lysyl-tRNA synthetase;protein_id=YP_001877413.1;transl_table=11
Akkermansia_muciniphila_ATCC_BAA_835_uid58985	6275704	3871	11	0	0.989397	1	FALSE	FALSE	glycoside hydrolase family 2;protein_id=YP_001878265.1;transl_table=11
Akkermansia_muciniphila_ATCC_BAA_835_uid58985	6275505	2026	2	0	0.343709	1	FALSE	FALSE	Exo-alpha-sialidase;protein_id=YP_001878434.1;transl_table=11
Akkermansia_muciniphila_ATCC_BAA_835_uid58985	6273776	1525	30	0	6.8494	1	FALSE	FALSE	GMP synthase;protein_id=YP_001877355.1;transl_table=11
Akkermansia_muciniphila_ATCC_BAA_835_uid58985	6275181	694	4	0	2.00679	1	FALSE	FALSE	peptidase M50;protein_id=YP_001876661.1;transl_table=11
Akkermansia_muciniphila_ATCC_BAA_835_uid58985	6274835	1282	1	0	0.271589	1	FALSE	FALSE	glutamate-1-semialdehyde-2%2C1-aminomutase;protein_id=YP_001877036.1;transl_table=11
Akkermansia_muciniphila_ATCC_BAA_835_uid58985	6274228	1558	3	0	0.670432	1	FALSE	FALSE	metal dependent phosphohydrolase;protein_id=YP_001877550.1;transl_table=11
Akkermansia_muciniphila_ATCC_BAA_835_uid58985	6274249	1216	3	0	0.858991	1	FALSE	FALSE	bifunctional folylpolyglutamate synthase%2F dihydrofolate synthase;protein_id=YP_001877531.1;transl_table=11
Akkermansia_muciniphila_ATCC_BAA_835_uid58985	6274150	769	10	0	4.52767	1	FALSE	FALSE	succinate dehydrogenase%2Ffumarate reductase iron-sulfur subunit;protein_id=YP_001877594.1;transl_table=11
Akkermansia_muciniphila_ATCC_BAA_835_uid58985	6274002	1015	9	0	3.08729	1	FALSE	FALSE	hypothetical protein;protein_id=YP_001877706.1;transl_table=11
Akkermansia_muciniphila_ATCC_BAA_835_uid58985	6274477	1393	2	0	0.499896	1	FALSE	FALSE	anthranilate synthase;protein_id=YP_001878133.1;transl_table=11
Akkermansia_muciniphila_ATCC_BAA_835_uid58985	6274480	1156	0	1	0.301192	-1	TRUE	FALSE	class V aminotransferase;protein_id=YP_001877089.1;transl_table=11
Akkermansia_muciniphila_ATCC_BAA_835_uid58985	6275120	1033	9	0	3.03349	1	FALSE	FALSE	rod shape-determining protein MreB;protein_id=YP_001877159.1;transl_table=11
Akkermansia_muciniphila_ATCC_BAA_835_uid58985	6273748	388	1	0	0.897365	1	FALSE	FALSE	holo-acyl-carrier-protein synthase;protein_id=YP_001877814.1;transl_table=11
Akkermansia_muciniphila_ATCC_BAA_835_uid58985	6274741	568	3	0	1.83897	1	FALSE	FALSE	ribosome recycling factor;protein_id=YP_001877923.1;transl_table=11
Akkermansia_muciniphila_ATCC_BAA_835_uid58985	6275271	640	1	0	0.544028	1	FALSE	FALSE	endonuclease III;protein_id=YP_001877168.1;transl_table=11
Akkermansia_muciniphila_ATCC_BAA_835_uid58985	6274308	754	188	0	86.8135	1	FALSE	FALSE	anaerobic ribonucleoside-triphosphate reductase activating protein;protein_id=YP_001877474.1;transl_table=11
Akkermansia_muciniphila_ATCC_BAA_835_uid58985	6274263	2755	4	0	0.505521	1	FALSE	FALSE	aconitate hydratase 1;protein_id=YP_001877517.1;transl_table=11
Akkermansia_muciniphila_ATCC_BAA_835_uid58985	6275468	1456	2	0	0.478266	1	FALSE	FALSE	cardiolipin synthetase;protein_id=YP_001878624.1;transl_table=11
Akkermansia_muciniphila_ATCC_BAA_835_uid58985	6274065	229	1	0	1.52043	1	FALSE	FALSE	Preprotein translocase subunit SecE;protein_id=YP_001877654.1;transl_table=11
Akkermansia_muciniphila_ATCC_BAA_835_uid58985	6275442	571	2	0	1.21954	1	FALSE	FALSE	orotate phosphoribosyltransferase;protein_id=YP_001878700.1;transl_table=11
Akkermansia_muciniphila_ATCC_BAA_835_uid58985	6275143	787	2	0	0.884823	1	FALSE	FALSE	hypothetical protein;protein_id=YP_001877143.1;transl_table=11
Akkermansia_muciniphila_ATCC_BAA_835_uid58985	6274270	439	4	0	3.17246	1	FALSE	FALSE	hypothetical protein;protein_id=YP_001877511.1;transl_table=11
Akkermansia_muciniphila_ATCC_BAA_835_uid58985	6275502	3109	11	0	1.23189	1	FALSE	FALSE	hydrophobe%2Famphiphile efflux-1 %28HAE1%29 family transporter;protein_id=YP_001878621.1;transl_table=11
Akkermansia_muciniphila_ATCC_BAA_835_uid58985	6275734	577	2	0	1.20685	1	FALSE	FALSE	methyltransferase;protein_id=YP_001877094.1;transl_table=11
Akkermansia_muciniphila_ATCC_BAA_835_uid58985	6274827	1048	2	0	0.664461	1	FALSE	FALSE	substrate-binding protein of aliphatic sulfonate ABC transporter;protein_id=YP_001877028.1;transl_table=11
Akkermansia_muciniphila_ATCC_BAA_835_uid58985	6273893	1255	1	0	0.277432	1	FALSE	FALSE	hypothetical protein;protein_id=YP_001877322.1;transl_table=11
Akkermansia_muciniphila_ATCC_BAA_835_uid58985	6273673	9460	18	0	0.662494	1	FALSE	FALSE	outer membrane autotransporter barrel domain-containing protein;protein_id=YP_001878139.1;transl_table=11
Akkermansia_muciniphila_ATCC_BAA_835_uid58985	6273966	1678	15	1	3.31993	0.875	FALSE	FALSE	dihydroxy-acid dehydratase;protein_id=YP_001877718.1;transl_table=11
Akkermansia_muciniphila_ATCC_BAA_835_uid58985	6275676	2503	3	0	0.417312	1	FALSE	FALSE	excinuclease ABC subunit A;protein_id=YP_001878055.1;transl_table=11
Akkermansia_muciniphila_ATCC_BAA_835_uid58985	6275178	334	1	0	1.04245	1	FALSE	FALSE	preprotein translocase subunit YajC;protein_id=YP_001876898.1;transl_table=11
Akkermansia_muciniphila_ATCC_BAA_835_uid58985	6273978	2299	6	0	0.908685	1	FALSE	FALSE	UDP-N-acetylmuramate--L-alanine ligase;protein_id=YP_001877278.1;transl_table=11
Akkermansia_muciniphila_ATCC_BAA_835_uid58985	6273667	2269	6	0	0.920699	1	FALSE	FALSE	formate acetyltransferase;protein_id=YP_001878145.1;transl_table=11
Akkermansia_muciniphila_ATCC_BAA_835_uid58985	6273885	1981	23	0	4.04245	1	FALSE	FALSE	transcription termination factor Rho;protein_id=YP_001877326.1;transl_table=11
Akkermansia_muciniphila_ATCC_BAA_835_uid58985	6273741	430	4	0	3.23886	1	FALSE	FALSE	50S ribosomal protein L13;protein_id=YP_001877840.1;transl_table=11
Akkermansia_muciniphila_ATCC_BAA_835_uid58985	6275124	1549	9	0	2.02298	1	FALSE	FALSE	ribonuclease%2C Rne%2FRng family;protein_id=YP_001877160.1;transl_table=11
Akkermansia_muciniphila_ATCC_BAA_835_uid58985	6275503	1138	5	0	1.52978	1	FALSE	FALSE	RND family efflux transporter MFP subunit;protein_id=YP_001878620.1;transl_table=11
Akkermansia_muciniphila_ATCC_BAA_835_uid58985	6274536	1669	3	0	0.625844	1	FALSE	FALSE	hypothetical protein;protein_id=YP_001878315.1;transl_table=11
Akkermansia_muciniphila_ATCC_BAA_835_uid58985	6275376	703	3	0	1.48582	1	FALSE	FALSE	HAD-superfamily hydrolase;protein_id=YP_001876804.1;transl_table=11
Akkermansia_muciniphila_ATCC_BAA_835_uid58985	6275651	646	11	0	5.92872	1	FALSE	FALSE	Superoxide dismutase;protein_id=YP_001878193.1;transl_table=11
Akkermansia_muciniphila_ATCC_BAA_835_uid58985	6273984	1375	1	0	0.25322	1	FALSE	FALSE	UDP-N-acetylmuramoylalanyl-D-glutamyl-2%2C6-diaminopimelate%2FD-alanyl-D-alanyl ligase;protein_id=YP_001877272.1;transl_table=11
Akkermansia_muciniphila_ATCC_BAA_835_uid58985	6275646	589	2	0	1.18227	1	FALSE	FALSE	hypothetical protein;protein_id=YP_001878057.1;transl_table=11
Akkermansia_muciniphila_ATCC_BAA_835_uid58985	6273824	370	2	0	1.88204	1	FALSE	FALSE	hypothetical protein;protein_id=YP_001877789.1;transl_table=11
Akkermansia_muciniphila_ATCC_BAA_835_uid58985	6274655	1114	1	0	0.312547	1	FALSE	FALSE	ABC transporter;protein_id=YP_001877984.1;transl_table=11
Akkermansia_muciniphila_ATCC_BAA_835_uid58985	6273746	904	2	0	0.770305	1	FALSE	FALSE	hypothetical protein;protein_id=YP_001878710.1;transl_table=11
Akkermansia_muciniphila_ATCC_BAA_835_uid58985	6275527	1423	7	0	1.71275	1	FALSE	FALSE	F0F1 ATP synthase subunit beta;protein_id=YP_001877125.1;transl_table=11
Akkermansia_muciniphila_ATCC_BAA_835_uid58985	6275664	691	4	0	2.0155	1	FALSE	FALSE	hypothetical protein;protein_id=YP_001878101.1;transl_table=11
Akkermansia_muciniphila_ATCC_BAA_835_uid58985	6274957	706	5	1	2.95902	0.666667	FALSE	FALSE	ABC transporter;protein_id=YP_001876729.1;transl_table=11
Akkermansia_muciniphila_ATCC_BAA_835_uid58985	6274465	1894	2	0	0.367664	1	FALSE	FALSE	threonyl-tRNA synthetase;protein_id=YP_001878331.1;transl_table=11
Akkermansia_muciniphila_ATCC_BAA_835_uid58985	6274313	1615	7	0	1.50913	1	FALSE	FALSE	YidE%2FYbjL duplication;protein_id=YP_001877470.1;transl_table=11
Akkermansia_muciniphila_ATCC_BAA_835_uid58985	6275529	565	13	0	8.01117	1	FALSE	FALSE	DEAD%2FDEAH box helicase;protein_id=YP_001878176.1;transl_table=11
Akkermansia_muciniphila_ATCC_BAA_835_uid58985	6274455	1765	3	0	0.591803	1	FALSE	FALSE	ABC transporter;protein_id=YP_001877986.1;transl_table=11
Akkermansia_muciniphila_ATCC_BAA_835_uid58985	6275350	1228	3	0	0.850597	1	FALSE	FALSE	SufS subfamily cysteine desulfurase;protein_id=YP_001876818.1;transl_table=11
Akkermansia_muciniphila_ATCC_BAA_835_uid58985	6275548	1957	4	0	0.711656	1	FALSE	FALSE	phosphoglucomutase%2Fphosphomannomutase alpha%2Fbeta%2Falpha domain I;protein_id=YP_001876780.1;transl_table=11
Akkermansia_muciniphila_ATCC_BAA_835_uid58985	6273830	9049	12	0	0.461723	1	FALSE	FALSE	outer membrane autotransporter barrel domain-containing protein;protein_id=YP_001877889.1;transl_table=11
Akkermansia_muciniphila_ATCC_BAA_835_uid58985	6274412	1807	1	0	0.192683	1	FALSE	FALSE	phosphoglycerate mutase;protein_id=YP_001877388.1;transl_table=11
Akkermansia_muciniphila_ATCC_BAA_835_uid58985	6275539	2623	22	0	2.92029	1	FALSE	FALSE	DNA gyrase subunit A;protein_id=YP_001877892.1;transl_table=11
Akkermansia_muciniphila_ATCC_BAA_835_uid58985	6274353	3796	15	0	1.37583	1	FALSE	FALSE	glycoside hydrolase family 2;protein_id=YP_001877438.1;transl_table=11
Akkermansia_muciniphila_ATCC_BAA_835_uid58985	6274152	5791	11	0	0.661363	1	FALSE	FALSE	YD repeat protein;protein_id=YP_001877593.1;transl_table=11
Akkermansia_muciniphila_ATCC_BAA_835_uid58985	6275157	907	3	0	1.15164	1	FALSE	FALSE	protein-%28glutamine-N5%29 methyltransferase;protein_id=YP_001876670.1;transl_table=11
Akkermansia_muciniphila_ATCC_BAA_835_uid58985	6275725	2008	3	0	0.520186	1	FALSE	FALSE	family 5 extracellular solute-binding protein;protein_id=YP_001878284.1;transl_table=11
Akkermansia_muciniphila_ATCC_BAA_835_uid58985	6273719	5530	64	0	4.02954	1	FALSE	FALSE	outer membrane autotransporter barrel domain-containing protein;protein_id=YP_001878321.1;transl_table=11
Akkermansia_muciniphila_ATCC_BAA_835_uid58985	6275686	2161	3	0	0.483356	1	FALSE	FALSE	sulfatase;protein_id=YP_001877070.1;transl_table=11
Akkermansia_muciniphila_ATCC_BAA_835_uid58985	6275320	1468	6	1	1.66025	0.714286	FALSE	FALSE	glutamyl-tRNA%28Gln%29 amidotransferase subunit B;protein_id=YP_001876837.1;transl_table=11
Akkermansia_muciniphila_ATCC_BAA_835_uid58985	6273767	265	2	0	2.62776	1	FALSE	FALSE	H%2Btransporting two-sector ATPase subunit C;protein_id=YP_001877130.1;transl_table=11
Akkermansia_muciniphila_ATCC_BAA_835_uid58985	6274778	313	1	0	1.11239	1	FALSE	FALSE	hypothetical protein;protein_id=YP_001878748.1;transl_table=11
Akkermansia_muciniphila_ATCC_BAA_835_uid58985	6274074	5599	59	1	3.73114	0.966667	FALSE	FALSE	outer membrane autotransporter barrel domain-containing protein;protein_id=YP_001877646.1;transl_table=11
Akkermansia_muciniphila_ATCC_BAA_835_uid58985	6275109	424	3	0	2.46352	1	FALSE	FALSE	50S ribosomal protein L16;protein_id=YP_001876919.1;transl_table=11
Akkermansia_muciniphila_ATCC_BAA_835_uid58985	6274970	976	4	0	1.42696	1	FALSE	FALSE	glycosyl transferase family protein;protein_id=YP_001877372.1;transl_table=11
Akkermansia_muciniphila_ATCC_BAA_835_uid58985	6274243	1459	1	0	0.238641	1	FALSE	FALSE	metallophosphoesterase;protein_id=YP_001877535.1;transl_table=11
Akkermansia_muciniphila_ATCC_BAA_835_uid58985	6274849	967	7	0	2.52042	1	FALSE	FALSE	Thioredoxin domain;protein_id=YP_001876772.1;transl_table=11
Akkermansia_muciniphila_ATCC_BAA_835_uid58985	6275783	1123	3	0	0.930127	1	FALSE	FALSE	GTPase EngC;protein_id=YP_001877091.1;transl_table=11
Akkermansia_muciniphila_ATCC_BAA_835_uid58985	6274000	1786	10	0	1.94948	1	FALSE	FALSE	cell division protein FtsA;protein_id=YP_001877708.1;transl_table=11
Akkermansia_muciniphila_ATCC_BAA_835_uid58985	6275713	1480	5	0	1.17628	1	FALSE	FALSE	alpha-amylase;protein_id=YP_001878411.1;transl_table=11
Akkermansia_muciniphila_ATCC_BAA_835_uid58985	6275521	448	1	0	0.777182	1	FALSE	FALSE	hypothetical protein;protein_id=YP_001876788.1;transl_table=11
Akkermansia_muciniphila_ATCC_BAA_835_uid58985	6274414	655	2	0	1.06314	1	FALSE	FALSE	nitroreductase;protein_id=YP_001877386.1;transl_table=11
Akkermansia_muciniphila_ATCC_BAA_835_uid58985	6275122	367	8	0	7.5897	1	FALSE	FALSE	50S ribosomal protein L14;protein_id=YP_001876916.1;transl_table=11
Akkermansia_muciniphila_ATCC_BAA_835_uid58985	6275419	1438	4	0	0.968505	1	FALSE	FALSE	FeS assembly protein SufB;protein_id=YP_001877107.1;transl_table=11
Akkermansia_muciniphila_ATCC_BAA_835_uid58985	6275262	565	3	0	1.84873	1	FALSE	FALSE	hypothetical protein;protein_id=YP_001877123.1;transl_table=11
Akkermansia_muciniphila_ATCC_BAA_835_uid58985	6273726	214	3	0	4.881	1	FALSE	FALSE	PUR-alpha%2Fbeta%2Fgamma DNA%2FRNA-binding protein;protein_id=YP_001878629.1;transl_table=11
Akkermansia_muciniphila_ATCC_BAA_835_uid58985	6274805	2029	3	0	0.514802	1	FALSE	FALSE	raffinose synthase;protein_id=YP_001877136.1;transl_table=11
Akkermansia_muciniphila_ATCC_BAA_835_uid58985	6275648	1216	4	0	1.14532	1	FALSE	FALSE	hypothetical protein;protein_id=YP_001878016.1;transl_table=11
Akkermansia_muciniphila_ATCC_BAA_835_uid58985	6275832	952	1	0	0.365733	1	FALSE	FALSE	hypothetical protein;protein_id=YP_001877228.1;transl_table=11
Akkermansia_muciniphila_ATCC_BAA_835_uid58985	6274929	721	2	1	1.44873	0.333333	TRUE	FALSE	hypothetical protein;protein_id=YP_001878562.1;transl_table=11
Akkermansia_muciniphila_ATCC_BAA_835_uid58985	6275186	1114	6	0	1.87528	1	FALSE	FALSE	RND family efflux transporter MFP subunit;protein_id=YP_001878533.1;transl_table=11
Akkermansia_muciniphila_ATCC_BAA_835_uid58985	6273687	1087	3	0	0.960932	1	FALSE	FALSE	chorismate synthase;protein_id=YP_001878492.1;transl_table=11
Akkermansia_muciniphila_ATCC_BAA_835_uid58985	6273983	1105	2	0	0.630186	1	FALSE	FALSE	phospho-N-acetylmuramoyl-pentapeptide-transferase;protein_id=YP_001877273.1;transl_table=11
Akkermansia_muciniphila_ATCC_BAA_835_uid58985	6275722	742	1	0	0.469242	1	FALSE	FALSE	Lipoate-protein ligase A-like protein;protein_id=YP_001878128.1;transl_table=11
Akkermansia_muciniphila_ATCC_BAA_835_uid58985	6275206	193	5	0	9.02015	1	FALSE	FALSE	50S ribosomal protein L32;protein_id=YP_001876890.1;transl_table=11
Akkermansia_muciniphila_ATCC_BAA_835_uid58985	6275349	1333	3	0	0.783596	1	FALSE	FALSE	hypothetical protein;protein_id=YP_001877174.1;transl_table=11
Akkermansia_muciniphila_ATCC_BAA_835_uid58985	6273936	991	5	0	1.7567	1	FALSE	FALSE	UDP-glucose 4-epimerase;protein_id=YP_001877732.1;transl_table=11
Akkermansia_muciniphila_ATCC_BAA_835_uid58985	6274985	247	2	0	2.81925	1	FALSE	FALSE	30S ribosomal protein S18;protein_id=YP_001876720.1;transl_table=11
Akkermansia_muciniphila_ATCC_BAA_835_uid58985	6274017	409	5	0	4.25645	1	FALSE	FALSE	hypothetical protein;protein_id=YP_001877693.1;transl_table=11
Akkermansia_muciniphila_ATCC_BAA_835_uid58985	6275375	781	2	0	0.89162	1	FALSE	FALSE	acyl-%28acyl-carrier-protein%29--UDP-N-acetylglucosamine O-acyltransferase;protein_id=YP_001876805.1;transl_table=11
Akkermansia_muciniphila_ATCC_BAA_835_uid58985	6274447	949	1	0	0.366889	1	FALSE	FALSE	transmembrane protein EpsH;protein_id=YP_001878073.1;transl_table=11
Akkermansia_muciniphila_ATCC_BAA_835_uid58985	6273674	790	2	0	0.881462	1	FALSE	FALSE	tryptophan synthase subunit alpha;protein_id=YP_001878138.1;transl_table=11
Akkermansia_muciniphila_ATCC_BAA_835_uid58985	6273987	2101	2	0	0.33144	1	FALSE	FALSE	peptidoglycan glycosyltransferase;protein_id=YP_001877270.1;transl_table=11
Akkermansia_muciniphila_ATCC_BAA_835_uid58985	6273643	1660	10	0	2.09746	1	FALSE	FALSE	type II secretion system protein E;protein_id=YP_001878186.1;transl_table=11
Akkermansia_muciniphila_ATCC_BAA_835_uid58985	6274758	547	1	0	0.636522	1	FALSE	FALSE	hydrogenase maturation protease;protein_id=YP_001878721.1;transl_table=11
Akkermansia_muciniphila_ATCC_BAA_835_uid58985	6274995	979	2	0	0.711292	1	FALSE	FALSE	porphobilinogen deaminase;protein_id=YP_001876716.1;transl_table=11
Akkermansia_muciniphila_ATCC_BAA_835_uid58985	6274986	469	3	0	2.22715	1	FALSE	FALSE	zinc-binding CMP%2FdCMP deaminase;protein_id=YP_001876960.1;transl_table=11
Akkermansia_muciniphila_ATCC_BAA_835_uid58985	6275168	2755	2	0	0.252761	1	FALSE	FALSE	hypothetical protein;protein_id=YP_001878537.1;transl_table=11
Akkermansia_muciniphila_ATCC_BAA_835_uid58985	6275276	1444	2	0	0.482241	1	FALSE	FALSE	Sel1 domain-containing protein repeat-containing protein;protein_id=YP_001876865.1;transl_table=11
Akkermansia_muciniphila_ATCC_BAA_835_uid58985	6274875	2746	35	0	4.43781	1	FALSE	FALSE	pyruvate phosphate dikinase;protein_id=YP_001878568.1;transl_table=11
Akkermansia_muciniphila_ATCC_BAA_835_uid58985	6274368	484	3	0	2.15813	1	FALSE	FALSE	acetolactate synthase small subunit;protein_id=YP_001877423.1;transl_table=11
Akkermansia_muciniphila_ATCC_BAA_835_uid58985	6274127	595	6	0	3.51104	1	FALSE	FALSE	sigma 54 modulation protein%2Fribosomal protein S30EA;protein_id=YP_001877608.1;transl_table=11
Akkermansia_muciniphila_ATCC_BAA_835_uid58985	6273998	1081	3	0	0.966265	1	FALSE	FALSE	Glutamyl aminopeptidase;protein_id=YP_001877710.1;transl_table=11
Akkermansia_muciniphila_ATCC_BAA_835_uid58985	6275377	1255	2	1	0.832297	0.333333	TRUE	FALSE	hypothetical protein;protein_id=YP_001876803.1;transl_table=11
Akkermansia_muciniphila_ATCC_BAA_835_uid58985	6275514	2272	2	0	0.306494	1	FALSE	FALSE	Glycoside hydrolase%2C family 20%2C catalytic core;protein_id=YP_001878726.1;transl_table=11
Akkermansia_muciniphila_ATCC_BAA_835_uid58985	6275855	1438	8	0	1.93701	1	FALSE	FALSE	hypothetical protein;protein_id=YP_001878225.1;transl_table=11
Akkermansia_muciniphila_ATCC_BAA_835_uid58985	6275239	973	0	1	0.357839	-1	TRUE	FALSE	RluA family pseudouridine synthase;protein_id=YP_001876636.1;transl_table=11
Akkermansia_muciniphila_ATCC_BAA_835_uid58985	6274033	1900	6	0	1.09951	1	FALSE	FALSE	RecQ familyATP-dependent DNA helicase;protein_id=YP_001877682.1;transl_table=11
Akkermansia_muciniphila_ATCC_BAA_835_uid58985	6274830	133	1	0	2.61788	1	FALSE	FALSE	hypothetical protein;protein_id=YP_001877031.1;transl_table=11
Akkermansia_muciniphila_ATCC_BAA_835_uid58985	6274701	697	1	0	0.499538	1	FALSE	FALSE	Ribonuclease III;protein_id=YP_001877216.1;transl_table=11
Akkermansia_muciniphila_ATCC_BAA_835_uid58985	6275067	967	3	0	1.08018	1	FALSE	FALSE	tryptophanyl-tRNA synthetase;protein_id=YP_001876696.1;transl_table=11
Akkermansia_muciniphila_ATCC_BAA_835_uid58985	6274003	2725	101	1	13.0327	0.980392	FALSE	FALSE	type II and III secretion system protein;protein_id=YP_001877705.1;transl_table=11
Akkermansia_muciniphila_ATCC_BAA_835_uid58985	6274085	220	2	0	3.16525	1	FALSE	FALSE	hypothetical protein;protein_id=YP_001877368.1;transl_table=11
Akkermansia_muciniphila_ATCC_BAA_835_uid58985	6273928	3136	4	0	0.444104	1	FALSE	FALSE	outer membrane autotransporter barrel domain-containing protein;protein_id=YP_001877305.1;transl_table=11
Akkermansia_muciniphila_ATCC_BAA_835_uid58985	6275142	445	4	0	3.12969	1	FALSE	FALSE	hypothetical protein;protein_id=YP_001876907.1;transl_table=11
Akkermansia_muciniphila_ATCC_BAA_835_uid58985	6274058	1312	6	0	1.59228	1	FALSE	FALSE	trigger factor;protein_id=YP_001877659.1;transl_table=11
Akkermansia_muciniphila_ATCC_BAA_835_uid58985	6275434	778	11	0	4.92282	1	FALSE	FALSE	hypothetical protein;protein_id=YP_001877835.1;transl_table=11
Akkermansia_muciniphila_ATCC_BAA_835_uid58985	6273864	784	5	0	2.22052	1	FALSE	FALSE	thiazole synthase;protein_id=YP_001877334.1;transl_table=11
Akkermansia_muciniphila_ATCC_BAA_835_uid58985	6274063	1186	95	0	27.8894	1	FALSE	FALSE	elongation factor Tu;protein_id=YP_001877655.1;transl_table=11
Akkermansia_muciniphila_ATCC_BAA_835_uid58985	6274140	457	8	0	6.09501	1	FALSE	FALSE	MraZ protein;protein_id=YP_001877267.1;transl_table=11
Akkermansia_muciniphila_ATCC_BAA_835_uid58985	6273979	1126	7	0	2.16451	1	FALSE	FALSE	UDP-N-acetylglucosamine-N-acetylmuramyl- %28pentapeptide%29 pyrophosphoryl-undecaprenol N- acetylglucosamine transferase;protein_id=YP_001877277.1;transl_table=11
Akkermansia_muciniphila_ATCC_BAA_835_uid58985	6275730	1039	10	0	3.35108	1	FALSE	FALSE	cytochrome d ubiquinol oxidase%2C subunit II;protein_id=YP_001878293.1;transl_table=11
Akkermansia_muciniphila_ATCC_BAA_835_uid58985	6275647	1780	8	0	1.56484	1	FALSE	FALSE	L-fucose isomerase;protein_id=YP_001878431.1;transl_table=11
Akkermansia_muciniphila_ATCC_BAA_835_uid58985	6275199	493	3	0	2.11873	1	FALSE	FALSE	hypothetical protein;protein_id=YP_001876891.1;transl_table=11
Akkermansia_muciniphila_ATCC_BAA_835_uid58985	6275267	403	2	0	1.72793	1	FALSE	FALSE	MarR family transcriptional regulator;protein_id=YP_001876870.1;transl_table=11
Akkermansia_muciniphila_ATCC_BAA_835_uid58985	6275226	508	5	0	3.42695	1	FALSE	FALSE	hypothetical protein;protein_id=YP_001877166.1;transl_table=11
Akkermansia_muciniphila_ATCC_BAA_835_uid58985	6274188	667	4	0	2.08802	1	FALSE	FALSE	RNP-1 like RNA-binding protein;protein_id=YP_001877580.1;transl_table=11
Akkermansia_muciniphila_ATCC_BAA_835_uid58985	6275175	1135	4	0	1.22706	1	FALSE	FALSE	queuine tRNA-ribosyltransferase;protein_id=YP_001876899.1;transl_table=11
Akkermansia_muciniphila_ATCC_BAA_835_uid58985	6274912	1312	2	0	0.530759	1	FALSE	FALSE	hypothetical protein;protein_id=YP_001876746.1;transl_table=11
Akkermansia_muciniphila_ATCC_BAA_835_uid58985	6275478	937	2	0	0.743175	1	FALSE	FALSE	quinolinate synthetase complex subunit A;protein_id=YP_001878739.1;transl_table=11
Akkermansia_muciniphila_ATCC_BAA_835_uid58985	6274504	835	2	0	0.833958	1	FALSE	FALSE	hypothetical protein;protein_id=YP_001878029.1;transl_table=11
Akkermansia_muciniphila_ATCC_BAA_835_uid58985	6275450	1048	1	0	0.332231	1	FALSE	FALSE	Sec-independent protein translocase subunit TatC;protein_id=YP_001878484.1;transl_table=11
Akkermansia_muciniphila_ATCC_BAA_835_uid58985	6275583	1759	2	0	0.395881	1	FALSE	FALSE	arginyl-tRNA synthetase;protein_id=YP_001878757.1;transl_table=11
Akkermansia_muciniphila_ATCC_BAA_835_uid58985	6275244	883	11	0	4.33743	1	FALSE	FALSE	dihydrodipicolinate synthase;protein_id=YP_001876882.1;transl_table=11
Akkermansia_muciniphila_ATCC_BAA_835_uid58985	6274409	469	2	0	1.48477	1	FALSE	FALSE	thioesterase;protein_id=YP_001877391.1;transl_table=11
Akkermansia_muciniphila_ATCC_BAA_835_uid58985	6274307	196	1	0	1.77642	1	FALSE	FALSE	hypothetical protein;protein_id=YP_001877475.1;transl_table=11
Akkermansia_muciniphila_ATCC_BAA_835_uid58985	6274747	4378	2	0	0.159058	1	FALSE	FALSE	hypothetical protein;protein_id=YP_001878697.1;transl_table=11
Akkermansia_muciniphila_ATCC_BAA_835_uid58985	6274807	1417	0	1	0.245715	-1	TRUE	FALSE	type I phosphodiesterase%2Fnucleotide pyrophosphatase;protein_id=YP_001877016.1;transl_table=11
Akkermansia_muciniphila_ATCC_BAA_835_uid58985	6273742	6910	19	0	0.957363	1	FALSE	FALSE	outer membrane autotransporter barrel domain-containing protein;protein_id=YP_001877202.1;transl_table=11
Akkermansia_muciniphila_ATCC_BAA_835_uid58985	6273693	271	45	0	57.8155	1	FALSE	FALSE	histone family protein DNA-binding protein;protein_id=YP_001878491.1;transl_table=11
Akkermansia_muciniphila_ATCC_BAA_835_uid58985	6275802	1693	1	0	0.205657	1	FALSE	FALSE	manganese-dependent inorganic pyrophosphatase;protein_id=YP_001877831.1;transl_table=11
Akkermansia_muciniphila_ATCC_BAA_835_uid58985	6274681	2584	3	0	0.404231	1	FALSE	FALSE	serine%2Fthreonine protein kinase;protein_id=YP_001877207.1;transl_table=11
Akkermansia_muciniphila_ATCC_BAA_835_uid58985	6273969	1123	2	0	0.620085	1	FALSE	FALSE	hypothetical protein;protein_id=YP_001877286.1;transl_table=11
Akkermansia_muciniphila_ATCC_BAA_835_uid58985	6273952	1888	1	0	0.184416	1	FALSE	FALSE	sulfatase;protein_id=YP_001877725.1;transl_table=11
Akkermansia_muciniphila_ATCC_BAA_835_uid58985	6275695	1816	6	0	1.15037	1	FALSE	FALSE	DEAD%2FDEAH box helicase;protein_id=YP_001877071.1;transl_table=11
Akkermansia_muciniphila_ATCC_BAA_835_uid58985	6274552	1324	2	0	0.525948	1	FALSE	FALSE	amidohydrolase;protein_id=YP_001878287.1;transl_table=11
Akkermansia_muciniphila_ATCC_BAA_835_uid58985	6274475	1276	2	0	0.545733	1	FALSE	FALSE	valine--pyruvate transaminase;protein_id=YP_001878090.1;transl_table=11
Akkermansia_muciniphila_ATCC_BAA_835_uid58985	6275524	1534	17	0	3.85855	1	FALSE	FALSE	ATP synthase F1 subunit alpha;protein_id=YP_001877127.1;transl_table=11
Akkermansia_muciniphila_ATCC_BAA_835_uid58985	6273825	1282	3	0	0.814768	1	FALSE	FALSE	Phosphopyruvate hydratase;protein_id=YP_001877790.1;transl_table=11
Akkermansia_muciniphila_ATCC_BAA_835_uid58985	6275129	2674	4	0	0.520834	1	FALSE	FALSE	valyl-tRNA synthetase;protein_id=YP_001876914.1;transl_table=11
Akkermansia_muciniphila_ATCC_BAA_835_uid58985	6273852	1549	22	1	5.16984	0.913043	FALSE	FALSE	phosphoribosylaminoimidazolecarboxamide formyltransferase%2FIMP cyclohydrolase;protein_id=YP_001877812.1;transl_table=11
Akkermansia_muciniphila_ATCC_BAA_835_uid58985	6275227	1273	39	0	10.6669	1	FALSE	FALSE	DEAD%2FDEAH box helicase;protein_id=YP_001876643.1;transl_table=11
Akkermansia_muciniphila_ATCC_BAA_835_uid58985	6275777	1384	5	0	1.25787	1	FALSE	FALSE	hypothetical protein;protein_id=YP_001878046.1;transl_table=11
Akkermansia_muciniphila_ATCC_BAA_835_uid58985	6274464	592	2	0	1.17628	1	FALSE	FALSE	imidazoleglycerol-phosphate dehydratase;protein_id=YP_001878077.1;transl_table=11
Akkermansia_muciniphila_ATCC_BAA_835_uid58985	6275499	244	1	0	1.42696	1	FALSE	FALSE	hypothetical protein;protein_id=YP_001877916.1;transl_table=11
Akkermansia_muciniphila_ATCC_BAA_835_uid58985	6274428	706	4	0	1.97268	1	FALSE	FALSE	two component transcriptional regulator%2C winged helix family;protein_id=YP_001878327.1;transl_table=11
Akkermansia_muciniphila_ATCC_BAA_835_uid58985	6273831	265	14	0	18.3943	1	FALSE	FALSE	50S ribosomal protein L28;protein_id=YP_001877795.1;transl_table=11
Akkermansia_muciniphila_ATCC_BAA_835_uid58985	6275462	1324	2	0	0.525948	1	FALSE	FALSE	oxidoreductase domain-containing protein;protein_id=YP_001878754.1;transl_table=11
Akkermansia_muciniphila_ATCC_BAA_835_uid58985	6275746	556	4	0	2.50488	1	FALSE	FALSE	GrpE protein HSP-70 cofactor;protein_id=YP_001878062.1;transl_table=11
Akkermansia_muciniphila_ATCC_BAA_835_uid58985	6274143	703	3	0	1.48582	1	FALSE	FALSE	succinate dehydrogenase %28or fumarate reductase%29 cytochrome b subunit%2C b558 family;protein_id=YP_001877596.1;transl_table=11
Akkermansia_muciniphila_ATCC_BAA_835_uid58985	6273977	937	5	0	1.85794	1	FALSE	FALSE	D-alanine--D-alanine ligase;protein_id=YP_001877279.1;transl_table=11
Akkermansia_muciniphila_ATCC_BAA_835_uid58985	6275043	781	4	0	1.78324	1	FALSE	FALSE	hypothetical protein;protein_id=YP_001877155.1;transl_table=11
Akkermansia_muciniphila_ATCC_BAA_835_uid58985	6275766	1126	2	0	0.618433	1	FALSE	FALSE	DNA-directed RNA polymerase subunit alpha;protein_id=YP_001878107.1;transl_table=11
Akkermansia_muciniphila_ATCC_BAA_835_uid58985	6274122	577	7	0	4.22399	1	FALSE	FALSE	rubrerythrin;protein_id=YP_001878662.1;transl_table=11
Akkermansia_muciniphila_ATCC_BAA_835_uid58985	6274200	850	6	0	2.45772	1	FALSE	FALSE	hypothetical protein;protein_id=YP_001877574.1;transl_table=11
Akkermansia_muciniphila_ATCC_BAA_835_uid58985	6273939	1321	3	0	0.790714	1	FALSE	FALSE	OmpA%2FMotB domain-containing protein;protein_id=YP_001877300.1;transl_table=11
Akkermansia_muciniphila_ATCC_BAA_835_uid58985	6273982	1312	3	0	0.796138	1	FALSE	FALSE	UDP-N-acetylmuramoylalanine--D-glutamate ligase;protein_id=YP_001877274.1;transl_table=11
Akkermansia_muciniphila_ATCC_BAA_835_uid58985	6275551	2137	2	0	0.325856	1	FALSE	FALSE	alpha-L-fucosidase;protein_id=YP_001876771.1;transl_table=11
Akkermansia_muciniphila_ATCC_BAA_835_uid58985	6275140	919	4	0	1.51546	1	FALSE	FALSE	dihydrodipicolinate synthetase;protein_id=YP_001878540.1;transl_table=11
Akkermansia_muciniphila_ATCC_BAA_835_uid58985	6275166	1486	7	0	1.64014	1	FALSE	FALSE	amino acid permease;protein_id=YP_001876665.1;transl_table=11
Akkermansia_muciniphila_ATCC_BAA_835_uid58985	6273972	1414	14	0	3.4473	1	FALSE	FALSE	3-isopropylmalate dehydratase large subunit;protein_id=YP_001877284.1;transl_table=11
Akkermansia_muciniphila_ATCC_BAA_835_uid58985	6275337	1669	6	0	1.25169	1	FALSE	FALSE	Miro domain-containing protein;protein_id=YP_001878361.1;transl_table=11
Akkermansia_muciniphila_ATCC_BAA_835_uid58985	6274892	1180	4	0	1.18026	1	FALSE	FALSE	cycloartenol synthase-like protein;protein_id=YP_001877144.1;transl_table=11
Akkermansia_muciniphila_ATCC_BAA_835_uid58985	6275295	976	1	0	0.356739	1	FALSE	FALSE	phage SPO1 DNA polymerase-related protein;protein_id=YP_001877170.1;transl_table=11
Akkermansia_muciniphila_ATCC_BAA_835_uid58985	6273839	568	5	0	3.06494	1	FALSE	FALSE	hypothetical protein;protein_id=YP_001877802.1;transl_table=11
Akkermansia_muciniphila_ATCC_BAA_835_uid58985	6274005	1426	6	0	1.46498	1	FALSE	FALSE	transcription termination factor Rho;protein_id=YP_001877703.1;transl_table=11
Akkermansia_muciniphila_ATCC_BAA_835_uid58985	6275593	511	4	0	2.72546	1	FALSE	FALSE	hypothetical protein;protein_id=YP_001878189.1;transl_table=11
Akkermansia_muciniphila_ATCC_BAA_835_uid58985	6273642	211	12	0	19.8016	1	FALSE	FALSE	50S ribosomal protein L35;protein_id=YP_001878158.1;transl_table=11
Akkermansia_muciniphila_ATCC_BAA_835_uid58985	6275379	1006	12	0	4.15321	1	FALSE	FALSE	peptidase S1 and S6 chymotrypsin%2FHap;protein_id=YP_001876801.1;transl_table=11
Akkermansia_muciniphila_ATCC_BAA_835_uid58985	6274494	838	1	0	0.415486	1	FALSE	FALSE	hypothetical protein;protein_id=YP_001878385.1;transl_table=11
Akkermansia_muciniphila_ATCC_BAA_835_uid58985	6273685	1387	1	0	0.251029	1	FALSE	FALSE	hypothetical protein;protein_id=YP_001878161.1;transl_table=11
Akkermansia_muciniphila_ATCC_BAA_835_uid58985	6274739	622	2	0	1.11954	1	FALSE	FALSE	hypothetical protein;protein_id=YP_001878637.1;transl_table=11
Akkermansia_muciniphila_ATCC_BAA_835_uid58985	6275053	1423	2	0	0.489357	1	FALSE	FALSE	hypothetical protein;protein_id=YP_001878551.1;transl_table=11
Akkermansia_muciniphila_ATCC_BAA_835_uid58985	6275241	781	1	0	0.44581	1	FALSE	FALSE	hypothetical protein;protein_id=YP_001876635.1;transl_table=11
Akkermansia_muciniphila_ATCC_BAA_835_uid58985	6273845	1273	1	0	0.27351	1	FALSE	FALSE	peptidase U32;protein_id=YP_001877894.1;transl_table=11
Akkermansia_muciniphila_ATCC_BAA_835_uid58985	6274518	1027	28	0	9.49267	1	FALSE	FALSE	phenylalanyl-tRNA synthetase subunit alpha;protein_id=YP_001878591.1;transl_table=11
Akkermansia_muciniphila_ATCC_BAA_835_uid58985	6275530	685	4	0	2.03315	1	FALSE	FALSE	hypothetical protein;protein_id=YP_001877181.1;transl_table=11
Akkermansia_muciniphila_ATCC_BAA_835_uid58985	6274645	877	4	0	1.58804	1	FALSE	FALSE	Methenyltetrahydrofolate cyclohydrolase;protein_id=YP_001878242.1;transl_table=11
Akkermansia_muciniphila_ATCC_BAA_835_uid58985	6274651	1060	2	0	0.656939	1	FALSE	FALSE	Amino-acid N-acetyltransferase;protein_id=YP_001878766.1;transl_table=11
Akkermansia_muciniphila_ATCC_BAA_835_uid58985	6274804	760	14	0	6.4138	1	FALSE	FALSE	hypothetical protein;protein_id=YP_001877014.1;transl_table=11
Akkermansia_muciniphila_ATCC_BAA_835_uid58985	6274013	232	4	0	6.00306	1	FALSE	FALSE	FeoA family protein;protein_id=YP_001877696.1;transl_table=11
Akkermansia_muciniphila_ATCC_BAA_835_uid58985	6274550	2041	9	0	1.53533	1	FALSE	FALSE	lipoprotein;protein_id=YP_001878593.1;transl_table=11
Akkermansia_muciniphila_ATCC_BAA_835_uid58985	6274306	2098	27	0	4.48084	1	FALSE	FALSE	anaerobic ribonucleoside triphosphate reductase;protein_id=YP_001877476.1;transl_table=11
Akkermansia_muciniphila_ATCC_BAA_835_uid58985	6274231	652	3	0	1.60204	1	FALSE	FALSE	adenylate kinase;protein_id=YP_001877547.1;transl_table=11
Akkermansia_muciniphila_ATCC_BAA_835_uid58985	6275786	988	1	0	0.352407	1	FALSE	FALSE	von Willebrand factor type A;protein_id=YP_001878377.1;transl_table=11
Akkermansia_muciniphila_ATCC_BAA_835_uid58985	6275425	1936	3	0	0.539531	1	FALSE	FALSE	NAD%2B synthetase;protein_id=YP_001877238.1;transl_table=11
Akkermansia_muciniphila_ATCC_BAA_835_uid58985	6274679	1204	12	0	3.47021	1	FALSE	FALSE	DEAD%2FDEAH box helicase;protein_id=YP_001878616.1;transl_table=11
Akkermansia_muciniphila_ATCC_BAA_835_uid58985	6274775	1198	10	0	2.90632	1	FALSE	FALSE	hydrogenase %28NiFe%29 small subunit HydA;protein_id=YP_001878718.1;transl_table=11
Akkermansia_muciniphila_ATCC_BAA_835_uid58985	6274148	1960	57	2	10.4809	0.932203	FALSE	FALSE	succinate dehydrogenase flavoprotein subunit;protein_id=YP_001877595.1;transl_table=11
Akkermansia_muciniphila_ATCC_BAA_835_uid58985	6275071	697	2	0	0.999075	1	FALSE	FALSE	2-C-methyl-D-erythritol 4-phosphate cytidylyltransferase;protein_id=YP_001876694.1;transl_table=11
Akkermansia_muciniphila_ATCC_BAA_835_uid58985	6273793	1027	2	0	0.678048	1	FALSE	FALSE	hypothetical protein;protein_id=YP_001877348.1;transl_table=11
Akkermansia_muciniphila_ATCC_BAA_835_uid58985	6274526	985	38	0	13.4322	1	FALSE	FALSE	ATPase;protein_id=YP_001878380.1;transl_table=11
Akkermansia_muciniphila_ATCC_BAA_835_uid58985	6274771	1759	27	0	5.3444	1	FALSE	FALSE	nickel-dependent hydrogenase large subunit;protein_id=YP_001878719.1;transl_table=11
Akkermansia_muciniphila_ATCC_BAA_835_uid58985	6274086	1225	4	0	1.13691	1	FALSE	FALSE	tryptophan synthase subunit beta;protein_id=YP_001878299.1;transl_table=11
Akkermansia_muciniphila_ATCC_BAA_835_uid58985	6274273	760	3	0	1.37439	1	FALSE	FALSE	peptidase membrane zinc metallopeptidase;protein_id=YP_001877508.1;transl_table=11
Akkermansia_muciniphila_ATCC_BAA_835_uid58985	6275610	2152	3	0	0.485378	1	FALSE	FALSE	hypothetical protein;protein_id=YP_001878040.1;transl_table=11
Akkermansia_muciniphila_ATCC_BAA_835_uid58985	6275234	2386	1	0	0.145925	1	FALSE	FALSE	NAD-dependent DNA ligase;protein_id=YP_001876639.1;transl_table=11
Akkermansia_muciniphila_ATCC_BAA_835_uid58985	6275607	1324	2	0	0.525948	1	FALSE	FALSE	nucleotide sugar dehydrogenase;protein_id=YP_001878038.1;transl_table=11
Akkermansia_muciniphila_ATCC_BAA_835_uid58985	6274857	256	36	0	48.9625	1	FALSE	FALSE	30S ribosomal protein S15;protein_id=YP_001877003.1;transl_table=11
Akkermansia_muciniphila_ATCC_BAA_835_uid58985	6274920	1057	1	0	0.329402	1	FALSE	FALSE	Agmatine deiminase;protein_id=YP_001876743.1;transl_table=11
Akkermansia_muciniphila_ATCC_BAA_835_uid58985	6275864	1249	10	0	2.78765	1	FALSE	FALSE	3-oxoacyl-%28acyl-carrier-protein%29 synthase 2;protein_id=YP_001877932.1;transl_table=11
Akkermansia_muciniphila_ATCC_BAA_835_uid58985	6275565	319	5	0	5.45733	1	FALSE	FALSE	50S ribosomal protein L21;protein_id=YP_001877103.1;transl_table=11
Akkermansia_muciniphila_ATCC_BAA_835_uid58985	6275378	2662	5	0	0.653978	1	FALSE	FALSE	peptidoglycan glycosyltransferase;protein_id=YP_001876802.1;transl_table=11
Akkermansia_muciniphila_ATCC_BAA_835_uid58985	6275163	964	6	0	2.16708	1	FALSE	FALSE	HPr kinase;protein_id=YP_001878357.1;transl_table=11
Akkermansia_muciniphila_ATCC_BAA_835_uid58985	6274446	1093	8	0	2.54842	1	FALSE	FALSE	phosphate acetyltransferase;protein_id=YP_001878031.1;transl_table=11
Akkermansia_muciniphila_ATCC_BAA_835_uid58985	6274977	625	2	0	1.11417	1	FALSE	FALSE	TraR%2FDksA family transcriptional regulator;protein_id=YP_001876722.1;transl_table=11
Akkermansia_muciniphila_ATCC_BAA_835_uid58985	6275100	2584	19	0	2.56013	1	FALSE	FALSE	ATPase AAA;protein_id=YP_001876686.1;transl_table=11
Akkermansia_muciniphila_ATCC_BAA_835_uid58985	6274393	877	6	0	2.38206	1	FALSE	FALSE	rhomboid family protein;protein_id=YP_001877402.1;transl_table=11
Akkermansia_muciniphila_ATCC_BAA_835_uid58985	6274599	961	2	0	0.724615	1	FALSE	FALSE	PDZ%2FDHR%2FGLGF domain-containing protein;protein_id=YP_001878442.1;transl_table=11
Akkermansia_muciniphila_ATCC_BAA_835_uid58985	6273816	1309	2	0	0.531975	1	FALSE	FALSE	3-phosphoshikimate 1-carboxyvinyltransferase;protein_id=YP_001878489.1;transl_table=11
Akkermansia_muciniphila_ATCC_BAA_835_uid58985	6274867	3526	5	0	0.493729	1	FALSE	FALSE	DNA polymerase III subunit alpha;protein_id=YP_001876994.1;transl_table=11
Akkermansia_muciniphila_ATCC_BAA_835_uid58985	6274454	610	2	0	1.14157	1	FALSE	FALSE	imidazole glycerol phosphate synthase%2C glutamine amidotransferase subunit;protein_id=YP_001878078.1;transl_table=11
Akkermansia_muciniphila_ATCC_BAA_835_uid58985	6274540	1009	21	0	7.24651	1	FALSE	FALSE	hypothetical protein;protein_id=YP_001878498.1;transl_table=11
Akkermansia_muciniphila_ATCC_BAA_835_uid58985	6274235	487	22	0	15.7288	1	FALSE	FALSE	30S ribosomal protein S5;protein_id=YP_001877543.1;transl_table=11
Akkermansia_muciniphila_ATCC_BAA_835_uid58985	6275385	1564	2	0	0.44524	1	FALSE	FALSE	SSS sodium solute transporter superfamily protein;protein_id=YP_001876796.1;transl_table=11
Akkermansia_muciniphila_ATCC_BAA_835_uid58985	6275451	1132	17	0	5.22882	1	FALSE	FALSE	hypothetical protein;protein_id=YP_001877114.1;transl_table=11
Akkermansia_muciniphila_ATCC_BAA_835_uid58985	6275724	2521	8	0	1.10489	1	FALSE	FALSE	phenylalanyl-tRNA synthetase subunit beta;protein_id=YP_001878590.1;transl_table=11
Akkermansia_muciniphila_ATCC_BAA_835_uid58985	6275008	2827	7	0	0.862131	1	FALSE	FALSE	hypothetical protein;protein_id=YP_001876954.1;transl_table=11
Akkermansia_muciniphila_ATCC_BAA_835_uid58985	6274463	1072	11	0	3.57272	1	FALSE	FALSE	hypothetical protein;protein_id=YP_001878127.1;transl_table=11
Akkermansia_muciniphila_ATCC_BAA_835_uid58985	6275797	1045	5	0	1.66592	1	FALSE	FALSE	N-acetyl-gamma-glutamyl-phosphate reductase;protein_id=YP_001878050.1;transl_table=11
Akkermansia_muciniphila_ATCC_BAA_835_uid58985	6275253	1408	1	0	0.247285	1	FALSE	FALSE	chromosomal replication initiator protein DnaA;protein_id=YP_001876630.1;transl_table=11
Akkermansia_muciniphila_ATCC_BAA_835_uid58985	6273663	670	4	0	2.07867	1	FALSE	FALSE	hypothetical protein;protein_id=YP_001878184.1;transl_table=11
Akkermansia_muciniphila_ATCC_BAA_835_uid58985	6274773	1105	0	2	0.630186	-1	TRUE	TRUE	alanine racemase;protein_id=YP_001878445.1;transl_table=11
Akkermansia_muciniphila_ATCC_BAA_835_uid58985	6274239	583	9	0	5.37496	1	FALSE	FALSE	50S ribosomal protein L5;protein_id=YP_001877539.1;transl_table=11
Akkermansia_muciniphila_ATCC_BAA_835_uid58985	6275078	475	1	0	0.733006	1	FALSE	FALSE	30S ribosomal protein S7;protein_id=YP_001876930.1;transl_table=11
Akkermansia_muciniphila_ATCC_BAA_835_uid58985	6275608	1036	1	0	0.336079	1	FALSE	FALSE	hydrogenase expression%2Fformation protein HypE;protein_id=YP_001878007.1;transl_table=11
Akkermansia_muciniphila_ATCC_BAA_835_uid58985	6275183	904	2	0	0.770305	1	FALSE	FALSE	tyrosine recombinase XerC;protein_id=YP_001876896.1;transl_table=11
Akkermansia_muciniphila_ATCC_BAA_835_uid58985	6274432	2503	6	0	0.834625	1	FALSE	FALSE	type II and III secretion system protein;protein_id=YP_001878239.1;transl_table=11
Akkermansia_muciniphila_ATCC_BAA_835_uid58985	6275573	1204	6	0	1.7351	1	FALSE	FALSE	3%2C4-dihydroxy-2-butanone 4-phosphate synthase;protein_id=YP_001877041.1;transl_table=11
Akkermansia_muciniphila_ATCC_BAA_835_uid58985	6275356	2731	16	0	2.03985	1	FALSE	FALSE	isoleucyl-tRNA synthetase;protein_id=YP_001876814.1;transl_table=11
Akkermansia_muciniphila_ATCC_BAA_835_uid58985	6275714	1213	18	0	5.16669	1	FALSE	FALSE	phosphoglycerate kinase;protein_id=YP_001878022.1;transl_table=11
Akkermansia_muciniphila_ATCC_BAA_835_uid58985	6274590	1561	1	0	0.223048	1	FALSE	FALSE	hypothetical protein;protein_id=YP_001877928.1;transl_table=11
Akkermansia_muciniphila_ATCC_BAA_835_uid58985	6274521	1093	0	6	1.91131	-1	TRUE	TRUE	2-oxoglutarate dehydrogenase%2C E2 subunit%2C dihydrolipoamide succinyltransferase;protein_id=YP_001878291.1;transl_table=11
Akkermansia_muciniphila_ATCC_BAA_835_uid58985	6274023	2056	12	0	2.03217	1	FALSE	FALSE	methylmalonyl-CoA mutase;protein_id=YP_001878576.1;transl_table=11
Akkermansia_muciniphila_ATCC_BAA_835_uid58985	6274320	1378	1	0	0.252669	1	FALSE	FALSE	MiaB family RNA modification protein;protein_id=YP_001877463.1;transl_table=11
Akkermansia_muciniphila_ATCC_BAA_835_uid58985	6274927	412	4	0	3.38037	1	FALSE	FALSE	1-%285-phosphoribosyl%29-5-amino-4-imidazole-carboxylate %28AIR%29 carboxylase;protein_id=YP_001876740.1;transl_table=11
Akkermansia_muciniphila_ATCC_BAA_835_uid58985	6273756	3484	6	0	0.599617	1	FALSE	FALSE	hypothetical protein;protein_id=YP_001877895.1;transl_table=11
Akkermansia_muciniphila_ATCC_BAA_835_uid58985	6274672	2230	9	0	1.4052	1	FALSE	FALSE	membrane-bound proton-translocating pyrophosphatase;protein_id=YP_001878130.1;transl_table=11
Akkermansia_muciniphila_ATCC_BAA_835_uid58985	6274374	2140	9	0	1.4643	1	FALSE	FALSE	coagulation factor 5%2F8 type domain-containing protein;protein_id=YP_001877417.1;transl_table=11
Akkermansia_muciniphila_ATCC_BAA_835_uid58985	6274394	379	1	0	0.918675	1	FALSE	FALSE	hypothetical protein;protein_id=YP_001878367.1;transl_table=11
Akkermansia_muciniphila_ATCC_BAA_835_uid58985	6273851	457	18	0	13.7138	1	FALSE	FALSE	50S ribosomal protein L9;protein_id=YP_001877811.1;transl_table=11
Akkermansia_muciniphila_ATCC_BAA_835_uid58985	6275417	928	2	0	0.750383	1	FALSE	FALSE	hypothetical protein;protein_id=YP_001877097.1;transl_table=11
Akkermansia_muciniphila_ATCC_BAA_835_uid58985	6273968	706	4	0	1.97268	1	FALSE	FALSE	two component transcriptional regulator%2C winged helix family;protein_id=YP_001877717.1;transl_table=11
Akkermansia_muciniphila_ATCC_BAA_835_uid58985	6274900	2311	4	0	0.602644	1	FALSE	FALSE	hypothetical protein;protein_id=YP_001876751.1;transl_table=11
Akkermansia_muciniphila_ATCC_BAA_835_uid58985	6273709	586	8	0	4.75328	1	FALSE	FALSE	NADH dehydrogenase %28ubiquinone%29 30 kDa subunit;protein_id=YP_001878746.1;transl_table=11
Akkermansia_muciniphila_ATCC_BAA_835_uid58985	6273638	877	1	0	0.39701	1	FALSE	FALSE	PDZ%2FDHR%2FGLGF domain-containing protein;protein_id=YP_001877080.1;transl_table=11
Akkermansia_muciniphila_ATCC_BAA_835_uid58985	6275487	1258	2	0	0.553542	1	FALSE	FALSE	phosphoribosylamine%2Fglycine ligase;protein_id=YP_001878457.1;transl_table=11
Akkermansia_muciniphila_ATCC_BAA_835_uid58985	6275404	1246	6	0	1.67662	1	FALSE	FALSE	NADH dehydrogenase I subunit D;protein_id=YP_001878215.1;transl_table=11
Akkermansia_muciniphila_ATCC_BAA_835_uid58985	6273641	385	35	0	31.6525	1	FALSE	FALSE	50S ribosomal protein L20;protein_id=YP_001878159.1;transl_table=11
Akkermansia_muciniphila_ATCC_BAA_835_uid58985	6275824	2389	4	0	0.582968	1	FALSE	FALSE	hypothetical protein;protein_id=YP_001877846.1;transl_table=11
Akkermansia_muciniphila_ATCC_BAA_835_uid58985	6274293	943	1	0	0.369223	1	FALSE	FALSE	glycoside hydrolase family protein;protein_id=YP_001877489.1;transl_table=11
Akkermansia_muciniphila_ATCC_BAA_835_uid58985	6275476	1123	8	0	2.48034	1	FALSE	FALSE	alcohol dehydrogenase;protein_id=YP_001878706.1;transl_table=11
Akkermansia_muciniphila_ATCC_BAA_835_uid58985	6274303	550	10	0	6.3305	1	FALSE	FALSE	rubrerythrin;protein_id=YP_001877479.1;transl_table=11
Akkermansia_muciniphila_ATCC_BAA_835_uid58985	6274139	817	2	0	0.852332	1	FALSE	FALSE	TatD-related deoxyribonuclease;protein_id=YP_001877598.1;transl_table=11
Akkermansia_muciniphila_ATCC_BAA_835_uid58985	6275343	349	6	0	5.98586	1	FALSE	FALSE	50S ribosomal protein L19;protein_id=YP_001876823.1;transl_table=11
Akkermansia_muciniphila_ATCC_BAA_835_uid58985	6273699	1021	0	1	0.341016	-1	TRUE	FALSE	PDZ%2FDHR%2FGLGF domain-containing protein;protein_id=YP_001878389.1;transl_table=11
Akkermansia_muciniphila_ATCC_BAA_835_uid58985	6275246	742	1	0	0.469242	1	FALSE	FALSE	dihydrodipicolinate reductase;protein_id=YP_001876881.1;transl_table=11
Akkermansia_muciniphila_ATCC_BAA_835_uid58985	6274820	847	1	0	0.411072	1	FALSE	FALSE	pantoate%2Fbeta-alanine ligase;protein_id=YP_001877023.1;transl_table=11
Akkermansia_muciniphila_ATCC_BAA_835_uid58985	6274257	919	1	0	0.378866	1	FALSE	FALSE	LysR family transcriptional regulator;protein_id=YP_001877523.1;transl_table=11
Akkermansia_muciniphila_ATCC_BAA_835_uid58985	6275208	1051	5	0	1.65641	1	FALSE	FALSE	fatty acid%2Fphospholipid synthesis protein PlsX;protein_id=YP_001876889.1;transl_table=11
Akkermansia_muciniphila_ATCC_BAA_835_uid58985	6274046	1483	2	0	0.469559	1	FALSE	FALSE	major facilitator superfamily protein;protein_id=YP_001877671.1;transl_table=11
Akkermansia_muciniphila_ATCC_BAA_835_uid58985	6275552	862	1	0	0.403918	1	FALSE	FALSE	hypothetical protein;protein_id=YP_001878180.1;transl_table=11
Akkermansia_muciniphila_ATCC_BAA_835_uid58985	6274230	799	3	0	1.3073	1	FALSE	FALSE	methionine aminopeptidase;protein_id=YP_001877548.1;transl_table=11
Akkermansia_muciniphila_ATCC_BAA_835_uid58985	6275835	565	1	0	0.616244	1	FALSE	FALSE	4Fe-4S ferredoxin;protein_id=YP_001878210.1;transl_table=11
Akkermansia_muciniphila_ATCC_BAA_835_uid58985	6273914	1186	9	0	2.64216	1	FALSE	FALSE	hypothetical protein;protein_id=YP_001877312.1;transl_table=11
Akkermansia_muciniphila_ATCC_BAA_835_uid58985	6273684	3166	1	0	0.109974	1	FALSE	FALSE	UvrD%2FREP helicase;protein_id=YP_001878163.1;transl_table=11
Akkermansia_muciniphila_ATCC_BAA_835_uid58985	6275410	2113	6	0	0.988673	1	FALSE	FALSE	glutamine synthetase;protein_id=YP_001877864.1;transl_table=11
Akkermansia_muciniphila_ATCC_BAA_835_uid58985	6274837	1963	12	0	2.12844	1	FALSE	FALSE	general substrate transporter;protein_id=YP_001877038.1;transl_table=11
Akkermansia_muciniphila_ATCC_BAA_835_uid58985	6275050	1396	4	0	0.997644	1	FALSE	FALSE	small GTP-binding protein;protein_id=YP_001876942.1;transl_table=11
Akkermansia_muciniphila_ATCC_BAA_835_uid58985	6275755	553	11	0	6.92578	1	FALSE	FALSE	30S ribosomal protein S11;protein_id=YP_001877057.1;transl_table=11
Akkermansia_muciniphila_ATCC_BAA_835_uid58985	6275493	1654	1	0	0.210506	1	FALSE	FALSE	methionyl-tRNA synthetase;protein_id=YP_001878693.1;transl_table=11
Akkermansia_muciniphila_ATCC_BAA_835_uid58985	6275156	307	4	0	4.53652	1	FALSE	FALSE	histone family protein DNA-binding protein;protein_id=YP_001876904.1;transl_table=11
Akkermansia_muciniphila_ATCC_BAA_835_uid58985	6273844	409	2	0	1.70258	1	FALSE	FALSE	F0F1-type ATP synthase delta subunit-like protein;protein_id=YP_001877128.1;transl_table=11
Akkermansia_muciniphila_ATCC_BAA_835_uid58985	6274636	1114	1	0	0.312547	1	FALSE	FALSE	hypothetical protein;protein_id=YP_001878113.1;transl_table=11
Akkermansia_muciniphila_ATCC_BAA_835_uid58985	6275197	346	2	0	2.01259	1	FALSE	FALSE	histidine triad %28HIT%29 protein;protein_id=YP_001876892.1;transl_table=11
Akkermansia_muciniphila_ATCC_BAA_835_uid58985	6274310	1645	16	0	3.38653	1	FALSE	FALSE	hypothetical protein;protein_id=YP_001878303.1;transl_table=11
Akkermansia_muciniphila_ATCC_BAA_835_uid58985	6275459	346	1	0	1.00629	1	FALSE	FALSE	hypothetical protein;protein_id=YP_001876789.1;transl_table=11
Akkermansia_muciniphila_ATCC_BAA_835_uid58985	6273817	1702	4	0	0.818279	1	FALSE	FALSE	RpiB%2FLacA%2FLacB family sugar-phosphate isomerase;protein_id=YP_001878231.1;transl_table=11
Akkermansia_muciniphila_ATCC_BAA_835_uid58985	6274616	670	8	0	4.15735	1	FALSE	FALSE	hypothetical protein;protein_id=YP_001878286.1;transl_table=11
Akkermansia_muciniphila_ATCC_BAA_835_uid58985	6274185	1180	10	0	2.95066	1	FALSE	FALSE	galactokinase;protein_id=YP_001877582.1;transl_table=11
Akkermansia_muciniphila_ATCC_BAA_835_uid58985	6275362	1318	8	0	2.11337	1	FALSE	FALSE	bifunctional UDP-3-O-%5B3-hydroxymyristoyl%5D N-acetylglucosamine deacetylase%2F%283R%29-hydroxymyristoyl-ACP dehydratase;protein_id=YP_001878512.1;transl_table=11
Akkermansia_muciniphila_ATCC_BAA_835_uid58985	6274756	2764	2	0	0.251938	1	FALSE	FALSE	Sel1 domain-containing protein repeat-containing protein;protein_id=YP_001878751.1;transl_table=11
Akkermansia_muciniphila_ATCC_BAA_835_uid58985	6275674	640	2	0	1.08806	1	FALSE	FALSE	hypothetical protein;protein_id=YP_001878056.1;transl_table=11
Akkermansia_muciniphila_ATCC_BAA_835_uid58985	6273744	817	4	0	1.70466	1	FALSE	FALSE	class II aldolase%2Fadducin family protein;protein_id=YP_001878428.1;transl_table=11
Akkermansia_muciniphila_ATCC_BAA_835_uid58985	6275719	2209	3	0	0.472853	1	FALSE	FALSE	capsular polysaccharide biosynthesis protein;protein_id=YP_001878017.1;transl_table=11
Akkermansia_muciniphila_ATCC_BAA_835_uid58985	6274588	1081	8	0	2.57671	1	FALSE	FALSE	6-phosphofructokinase;protein_id=YP_001878084.1;transl_table=11
Akkermansia_muciniphila_ATCC_BAA_835_uid58985	6274252	2272	11	0	1.68572	1	FALSE	FALSE	VacB and RNase II family 3%27-5%27 exoribonuclease;protein_id=YP_001877528.1;transl_table=11
Akkermansia_muciniphila_ATCC_BAA_835_uid58985	6273757	529	2	0	1.31636	1	FALSE	FALSE	H%2Btransporting two-sector ATPase subunit B%2FB%27;protein_id=YP_001877129.1;transl_table=11
Akkermansia_muciniphila_ATCC_BAA_835_uid58985	6275765	1372	10	0	2.53774	1	FALSE	FALSE	beta-lactamase;protein_id=YP_001878478.1;transl_table=11
Akkermansia_muciniphila_ATCC_BAA_835_uid58985	6273981	802	2	0	0.868273	1	FALSE	FALSE	Peptidoglycan-binding LysM;protein_id=YP_001877275.1;transl_table=11
Akkermansia_muciniphila_ATCC_BAA_835_uid58985	6274011	1381	2	0	0.50424	1	FALSE	FALSE	cytochrome-c peroxidase;protein_id=YP_001877698.1;transl_table=11
Akkermansia_muciniphila_ATCC_BAA_835_uid58985	6274520	613	4	0	2.27196	1	FALSE	FALSE	30S ribosomal protein S4;protein_id=YP_001877056.1;transl_table=11
Akkermansia_muciniphila_ATCC_BAA_835_uid58985	6274832	571	1	0	0.609768	1	FALSE	FALSE	phosphoheptose isomerase;protein_id=YP_001877033.1;transl_table=11
Akkermansia_muciniphila_ATCC_BAA_835_uid58985	6275088	310	4	0	4.49261	1	FALSE	FALSE	30S ribosomal protein S10;protein_id=YP_001876928.1;transl_table=11
Akkermansia_muciniphila_ATCC_BAA_835_uid58985	6275772	2200	1	0	0.158263	1	FALSE	FALSE	DNA polymerase III subunits gamma and tau;protein_id=YP_001877834.1;transl_table=11
Akkermansia_muciniphila_ATCC_BAA_835_uid58985	6274983	2038	9	0	1.53759	1	FALSE	FALSE	glycoside hydrolase family 13;protein_id=YP_001878350.1;transl_table=11
Akkermansia_muciniphila_ATCC_BAA_835_uid58985	6274186	1021	8	0	2.72813	1	FALSE	FALSE	3-oxoacyl-%28acyl-carrier-protein%29 synthase III;protein_id=YP_001877248.1;transl_table=11
Akkermansia_muciniphila_ATCC_BAA_835_uid58985	6274696	1426	2	0	0.488328	1	FALSE	FALSE	proton-translocating NADH-quinone oxidoreductase subunit M;protein_id=YP_001878206.1;transl_table=11
Akkermansia_muciniphila_ATCC_BAA_835_uid58985	6273639	1447	2	0	0.481241	1	FALSE	FALSE	peptidase M50;protein_id=YP_001878160.1;transl_table=11
Akkermansia_muciniphila_ATCC_BAA_835_uid58985	6274531	892	7	0	2.73234	1	FALSE	FALSE	hypothetical protein;protein_id=YP_001878379.1;transl_table=11
Akkermansia_muciniphila_ATCC_BAA_835_uid58985	6274052	628	0	1	0.554423	-1	TRUE	FALSE	TetR family transcriptional regulator;protein_id=YP_001877665.1;transl_table=11
Akkermansia_muciniphila_ATCC_BAA_835_uid58985	6273995	1285	3	0	0.812866	1	FALSE	FALSE	peptidase M24;protein_id=YP_001877713.1;transl_table=11
Akkermansia_muciniphila_ATCC_BAA_835_uid58985	6275313	3172	7	0	0.768362	1	FALSE	FALSE	hydrophobe%2Famphiphile efflux-1 %28HAE1%29 family transporter;protein_id=YP_001876844.1;transl_table=11
Akkermansia_muciniphila_ATCC_BAA_835_uid58985	6274051	3160	3	0	0.330548	1	FALSE	FALSE	acriflavin resistance protein;protein_id=YP_001877666.1;transl_table=11
Akkermansia_muciniphila_ATCC_BAA_835_uid58985	6274123	3517	59	0	5.84091	1	FALSE	FALSE	Non-specific serine%2Fthreonine protein kinase;protein_id=YP_001878368.1;transl_table=11
Akkermansia_muciniphila_ATCC_BAA_835_uid58985	6275481	1282	6	0	1.62954	1	FALSE	FALSE	seryl-tRNA synthetase;protein_id=YP_001878705.1;transl_table=11
Akkermansia_muciniphila_ATCC_BAA_835_uid58985	6275312	1384	9	3	3.01888	0.5	TRUE	TRUE	anion transporter;protein_id=YP_001876845.1;transl_table=11
Akkermansia_muciniphila_ATCC_BAA_835_uid58985	6274132	748	8	0	3.72383	1	FALSE	FALSE	3-oxoacyl-%28acyl-carrier-protein%29 reductase;protein_id=YP_001877603.1;transl_table=11
Akkermansia_muciniphila_ATCC_BAA_835_uid58985	6274558	457	1	0	0.761877	1	FALSE	FALSE	hypothetical protein;protein_id=YP_001877999.1;transl_table=11
Akkermansia_muciniphila_ATCC_BAA_835_uid58985	6275121	1741	8	0	1.5999	1	FALSE	FALSE	single-stranded-DNA-specific exonuclease RecJ;protein_id=YP_001876678.1;transl_table=11
Akkermansia_muciniphila_ATCC_BAA_835_uid58985	6275044	1081	4	0	1.28835	1	FALSE	FALSE	peptidase M42 family protein;protein_id=YP_001877156.1;transl_table=11
Akkermansia_muciniphila_ATCC_BAA_835_uid58985	6273660	631	4	0	2.20715	1	FALSE	FALSE	ErfK%2FYbiS%2FYcfS%2FYnhG family protein;protein_id=YP_001877134.1;transl_table=11
Akkermansia_muciniphila_ATCC_BAA_835_uid58985	6274010	940	2	0	0.740804	1	FALSE	FALSE	lipoyl synthase;protein_id=YP_001877699.1;transl_table=11
Akkermansia_muciniphila_ATCC_BAA_835_uid58985	6274976	1291	1	0	0.269696	1	FALSE	FALSE	gamma-glutamyl phosphate reductase;protein_id=YP_001877147.1;transl_table=11
Akkermansia_muciniphila_ATCC_BAA_835_uid58985	6274955	1366	25	0	6.37221	1	FALSE	FALSE	hypothetical protein;protein_id=YP_001876730.1;transl_table=11
Akkermansia_muciniphila_ATCC_BAA_835_uid58985	6274828	661	0	1	0.526744	-1	TRUE	FALSE	hypothetical protein;protein_id=YP_001877029.1;transl_table=11
Akkermansia_muciniphila_ATCC_BAA_835_uid58985	6275609	2008	48	0	8.32297	1	FALSE	FALSE	TonB-dependent receptor;protein_id=YP_001878283.1;transl_table=11
Akkermansia_muciniphila_ATCC_BAA_835_uid58985	6274785	1186	1	0	0.293573	1	FALSE	FALSE	major facilitator superfamily protein;protein_id=YP_001878592.1;transl_table=11
Akkermansia_muciniphila_ATCC_BAA_835_uid58985	6273727	1078	4	0	1.29194	1	FALSE	FALSE	Cobyrinic acid ac-diamide synthase;protein_id=YP_001878628.1;transl_table=11
Akkermansia_muciniphila_ATCC_BAA_835_uid58985	6274948	1138	1	0	0.305956	1	FALSE	FALSE	beta-lactamase;protein_id=YP_001876732.1;transl_table=11
Akkermansia_muciniphila_ATCC_BAA_835_uid58985	6274772	1618	6	0	1.29114	1	FALSE	FALSE	pyridoxal-5%27-phosphate-dependent protein subunit beta;protein_id=YP_001877203.1;transl_table=11
Akkermansia_muciniphila_ATCC_BAA_835_uid58985	6274712	583	1	0	0.597217	1	FALSE	FALSE	NADH dehydrogenase %28ubiquinone%29 24 kDa subunit;protein_id=YP_001878214.1;transl_table=11
Akkermansia_muciniphila_ATCC_BAA_835_uid58985	6274690	607	1	0	0.573604	1	FALSE	FALSE	riboflavin synthase subunit alpha;protein_id=YP_001878219.1;transl_table=11
Akkermansia_muciniphila_ATCC_BAA_835_uid58985	6275392	1096	11	0	3.49448	1	FALSE	FALSE	twitching motility protein;protein_id=YP_001876791.1;transl_table=11
Akkermansia_muciniphila_ATCC_BAA_835_uid58985	6275545	1786	4	0	0.779793	1	FALSE	FALSE	ABC transporter;protein_id=YP_001876781.1;transl_table=11
Akkermansia_muciniphila_ATCC_BAA_835_uid58985	6275682	412	2	0	1.69018	1	FALSE	FALSE	50S ribosomal protein L17;protein_id=YP_001878108.1;transl_table=11
Akkermansia_muciniphila_ATCC_BAA_835_uid58985	6274534	1093	4	0	1.27421	1	FALSE	FALSE	cytidyltransferase;protein_id=YP_001878192.1;transl_table=11
Akkermansia_muciniphila_ATCC_BAA_835_uid58985	6274241	886	2	0	0.785954	1	FALSE	FALSE	ATP-NAD%2FAcoX kinase;protein_id=YP_001877537.1;transl_table=11
Akkermansia_muciniphila_ATCC_BAA_835_uid58985	6275723	1297	2	0	0.536897	1	FALSE	FALSE	signal peptidase I;protein_id=YP_001878068.1;transl_table=11
Akkermansia_muciniphila_ATCC_BAA_835_uid58985	6274910	1582	9	0	1.98078	1	FALSE	FALSE	sulfatase;protein_id=YP_001876747.1;transl_table=11
Akkermansia_muciniphila_ATCC_BAA_835_uid58985	6274484	1102	2	0	0.631901	1	FALSE	FALSE	regulatory protein GntR HTH;protein_id=YP_001878272.1;transl_table=11
Akkermansia_muciniphila_ATCC_BAA_835_uid58985	6274238	403	17	0	14.6874	1	FALSE	FALSE	30S ribosomal protein S8;protein_id=YP_001877540.1;transl_table=11
Akkermansia_muciniphila_ATCC_BAA_835_uid58985	6274722	1360	2	0	0.512026	1	FALSE	FALSE	MiaB-like tRNA modifying enzyme YliG;protein_id=YP_001878224.1;transl_table=11
Akkermansia_muciniphila_ATCC_BAA_835_uid58985	6274894	466	2	0	1.49432	1	FALSE	FALSE	DoxX family protein;protein_id=YP_001877145.1;transl_table=11
Akkermansia_muciniphila_ATCC_BAA_835_uid58985	6273775	982	7	0	2.48192	1	FALSE	FALSE	ketol-acid reductoisomerase;protein_id=YP_001877784.1;transl_table=11
Akkermansia_muciniphila_ATCC_BAA_835_uid58985	6274457	475	1	0	0.733006	1	FALSE	FALSE	hypothetical protein;protein_id=YP_001878202.1;transl_table=11
Akkermansia_muciniphila_ATCC_BAA_835_uid58985	6275501	481	17	0	12.3057	1	FALSE	FALSE	17 kDa surface antigen;protein_id=YP_001877915.1;transl_table=11
Akkermansia_muciniphila_ATCC_BAA_835_uid58985	6274653	985	1	0	0.35348	1	FALSE	FALSE	Kelch repeat-containing protein;protein_id=YP_001878028.1;transl_table=11
Akkermansia_muciniphila_ATCC_BAA_835_uid58985	6275570	1168	6	0	1.78858	1	FALSE	FALSE	class I and II aminotransferase;protein_id=YP_001878190.1;transl_table=11
Akkermansia_muciniphila_ATCC_BAA_835_uid58985	6275560	766	5	0	2.2727	1	FALSE	FALSE	Triose-phosphate isomerase;protein_id=YP_001877180.1;transl_table=11
Akkermansia_muciniphila_ATCC_BAA_835_uid58985	6274975	595	0	1	0.585173	-1	TRUE	FALSE	Exonuclease RNase T and DNA polymerase III;protein_id=YP_001876965.1;transl_table=11
Akkermansia_muciniphila_ATCC_BAA_835_uid58985	6273754	2893	1	0	0.120352	1	FALSE	FALSE	molybdopterin oxidoreductase%2C iron-sulfur binding subunit;protein_id=YP_001877820.1;transl_table=11
Akkermansia_muciniphila_ATCC_BAA_835_uid58985	6275508	961	4	0	1.44923	1	FALSE	FALSE	aldose 1-epimerase;protein_id=YP_001877914.1;transl_table=11
Akkermansia_muciniphila_ATCC_BAA_835_uid58985	6274932	931	2	0	0.747965	1	FALSE	FALSE	aspartate carbamoyltransferase;protein_id=YP_001876738.1;transl_table=11
Akkermansia_muciniphila_ATCC_BAA_835_uid58985	6274300	1651	3	0	0.632667	1	FALSE	FALSE	beta-N-acetylhexosaminidase;protein_id=YP_001877482.1;transl_table=11
Akkermansia_muciniphila_ATCC_BAA_835_uid58985	6275758	1300	4	0	1.07132	1	FALSE	FALSE	histidinol dehydrogenase;protein_id=YP_001878313.1;transl_table=11
Akkermansia_muciniphila_ATCC_BAA_835_uid58985	6274280	940	17	1	6.66723	0.888889	FALSE	FALSE	dehydrogenase E1 component;protein_id=YP_001877501.1;transl_table=11
Akkermansia_muciniphila_ATCC_BAA_835_uid58985	6274882	1027	1	0	0.339024	1	FALSE	FALSE	family 2 glycosyl transferase;protein_id=YP_001877371.1;transl_table=11
Akkermansia_muciniphila_ATCC_BAA_835_uid58985	6273985	1507	4	0	0.924161	1	FALSE	FALSE	UDP-N-acetylmuramyl tripeptide synthetase;protein_id=YP_001877271.1;transl_table=11
Akkermansia_muciniphila_ATCC_BAA_835_uid58985	6274055	937	4	0	1.48635	1	FALSE	FALSE	5%2C10-methylenetetrahydrofolate reductase;protein_id=YP_001877662.1;transl_table=11
Akkermansia_muciniphila_ATCC_BAA_835_uid58985	6274600	2578	3	0	0.405172	1	FALSE	FALSE	cobyric acid synthase CobQ;protein_id=YP_001878282.1;transl_table=11
Akkermansia_muciniphila_ATCC_BAA_835_uid58985	6274585	1390	17	2	4.75926	0.789474	TRUE	FALSE	dihydrolipoamide dehydrogenase;protein_id=YP_001878288.1;transl_table=11
Akkermansia_muciniphila_ATCC_BAA_835_uid58985	6275386	1609	4	0	0.865575	1	FALSE	FALSE	CTP synthetase;protein_id=YP_001876795.1;transl_table=11
Akkermansia_muciniphila_ATCC_BAA_835_uid58985	6275151	505	1	0	0.689461	1	FALSE	FALSE	hypothetical protein;protein_id=YP_001876905.1;transl_table=11
Akkermansia_muciniphila_ATCC_BAA_835_uid58985	6274430	1777	2	0	0.391871	1	FALSE	FALSE	hypothetical protein;protein_id=YP_001878200.1;transl_table=11
Akkermansia_muciniphila_ATCC_BAA_835_uid58985	6274858	2146	52	0	8.43674	1	FALSE	FALSE	Polyribonucleotide nucleotidyltransferase;protein_id=YP_001877002.1;transl_table=11
Akkermansia_muciniphila_ATCC_BAA_835_uid58985	6275657	949	14	0	5.13645	1	FALSE	FALSE	hypothetical protein;protein_id=YP_001878723.1;transl_table=11
Akkermansia_muciniphila_ATCC_BAA_835_uid58985	6273895	1075	4	0	1.29554	1	FALSE	FALSE	alanine--glyoxylate transaminase;protein_id=YP_001877321.1;transl_table=11
Akkermansia_muciniphila_ATCC_BAA_835_uid58985	6273947	2392	8	0	1.16447	1	FALSE	FALSE	hypothetical protein;protein_id=YP_001877727.1;transl_table=11
Akkermansia_muciniphila_ATCC_BAA_835_uid58985	6274686	751	8	0	3.70895	1	FALSE	FALSE	DeoR family transcriptional regulator;protein_id=YP_001877087.1;transl_table=11
Akkermansia_muciniphila_ATCC_BAA_835_uid58985	6274213	1345	1	0	0.258868	1	FALSE	FALSE	hypothetical protein;protein_id=YP_001877563.1;transl_table=11
Akkermansia_muciniphila_ATCC_BAA_835_uid58985	6275816	940	1	0	0.370402	1	FALSE	FALSE	hypothetical protein;protein_id=YP_001877947.1;transl_table=11
Akkermansia_muciniphila_ATCC_BAA_835_uid58985	6275359	1072	2	0	0.649585	1	FALSE	FALSE	peptidase M28;protein_id=YP_001876812.1;transl_table=11
Akkermansia_muciniphila_ATCC_BAA_835_uid58985	6275857	1003	23	0	7.98413	1	FALSE	FALSE	phosphoribosylformylglycinamidine cyclo-ligase;protein_id=YP_001877076.1;transl_table=11
Akkermansia_muciniphila_ATCC_BAA_835_uid58985	6273959	880	7	0	2.76959	1	FALSE	FALSE	translation elongation factor Ts;protein_id=YP_001877291.1;transl_table=11
Akkermansia_muciniphila_ATCC_BAA_835_uid58985	6274777	277	2	0	2.51392	1	FALSE	FALSE	hypothetical protein;protein_id=YP_001878436.1;transl_table=11
Akkermansia_muciniphila_ATCC_BAA_835_uid58985	6274669	403	5	0	4.31982	1	FALSE	FALSE	hypothetical protein;protein_id=YP_001878724.1;transl_table=11
Akkermansia_muciniphila_ATCC_BAA_835_uid58985	6275559	835	3	0	1.25094	1	FALSE	FALSE	hypothetical protein;protein_id=YP_001878487.1;transl_table=11
Akkermansia_muciniphila_ATCC_BAA_835_uid58985	6274629	2578	2	0	0.270115	1	FALSE	FALSE	glycoside hydrolase family 2;protein_id=YP_001878266.1;transl_table=11
Akkermansia_muciniphila_ATCC_BAA_835_uid58985	6273862	1306	2	1	0.799796	0.333333	TRUE	FALSE	amino acid permease;protein_id=YP_001877335.1;transl_table=11
Akkermansia_muciniphila_ATCC_BAA_835_uid58985	6275012	919	1	0	0.378866	1	FALSE	FALSE	ornithine carbamoyltransferase;protein_id=YP_001878353.1;transl_table=11
Akkermansia_muciniphila_ATCC_BAA_835_uid58985	6273940	1504	9	0	2.08351	1	FALSE	FALSE	hypothetical protein;protein_id=YP_001877730.1;transl_table=11
Akkermansia_muciniphila_ATCC_BAA_835_uid58985	6275756	535	1	0	0.650799	1	FALSE	FALSE	hypothetical protein;protein_id=YP_001877195.1;transl_table=11
Akkermansia_muciniphila_ATCC_BAA_835_uid58985	6275805	739	3	0	1.41344	1	FALSE	FALSE	hypothetical protein;protein_id=YP_001878064.1;transl_table=11
Akkermansia_muciniphila_ATCC_BAA_835_uid58985	6274184	1132	2	0	0.615155	1	FALSE	FALSE	FAD-binding domain-containing protein;protein_id=YP_001877249.1;transl_table=11
Akkermansia_muciniphila_ATCC_BAA_835_uid58985	6274269	2611	8	0	1.0668	1	FALSE	FALSE	DNA topoisomerase III;protein_id=YP_001877512.1;transl_table=11
Akkermansia_muciniphila_ATCC_BAA_835_uid58985	6274091	505	4	0	2.75784	1	FALSE	FALSE	Peptidylprolyl isomerase;protein_id=YP_001877633.1;transl_table=11
Akkermansia_muciniphila_ATCC_BAA_835_uid58985	6274610	928	10	0	3.75191	1	FALSE	FALSE	malonyl CoA-acyl carrier protein transacylase;protein_id=YP_001878109.1;transl_table=11
Akkermansia_muciniphila_ATCC_BAA_835_uid58985	6274066	571	3	0	1.8293	1	FALSE	FALSE	NusG antitermination factor;protein_id=YP_001877653.1;transl_table=11
Akkermansia_muciniphila_ATCC_BAA_835_uid58985	6274101	322	0	1	1.0813	-1	TRUE	FALSE	hypothetical protein;protein_id=YP_001877623.1;transl_table=11
Akkermansia_muciniphila_ATCC_BAA_835_uid58985	6275076	916	3	0	1.14032	1	FALSE	FALSE	ATP%2FGTP-binding protein;protein_id=YP_001876692.1;transl_table=11
Akkermansia_muciniphila_ATCC_BAA_835_uid58985	6275441	421	2	0	1.65405	1	FALSE	FALSE	transport protein RbsD%2FFucU;protein_id=YP_001878691.1;transl_table=11
Akkermansia_muciniphila_ATCC_BAA_835_uid58985	6275811	1381	4	0	1.00848	1	FALSE	FALSE	L-serine dehydratase 1;protein_id=YP_001877874.1;transl_table=11
Akkermansia_muciniphila_ATCC_BAA_835_uid58985	6275845	1498	1	0	0.232428	1	FALSE	FALSE	excinuclease ABC C subunit domain protein;protein_id=YP_001877843.1;transl_table=11
Akkermansia_muciniphila_ATCC_BAA_835_uid58985	6275335	646	3	0	1.61692	1	FALSE	FALSE	Ribonuclease H;protein_id=YP_001877173.1;transl_table=11
Akkermansia_muciniphila_ATCC_BAA_835_uid58985	6275326	1054	4	0	1.32136	1	FALSE	FALSE	dTDP-glucose 4%2C6-dehydratase;protein_id=YP_001876834.1;transl_table=11
Akkermansia_muciniphila_ATCC_BAA_835_uid58985	6273724	979	1	0	0.355646	1	FALSE	FALSE	oligopeptide%2Fdipeptide ABC transporter ATPase;protein_id=YP_001878447.1;transl_table=11
Akkermansia_muciniphila_ATCC_BAA_835_uid58985	6273837	1843	7	0	1.32243	1	FALSE	FALSE	DNA topoisomerase IV subunit B;protein_id=YP_001877800.1;transl_table=11
Akkermansia_muciniphila_ATCC_BAA_835_uid58985	6275041	2620	4	0	0.531569	1	FALSE	FALSE	serine%2Fthreonine protein kinase;protein_id=YP_001876704.1;transl_table=11
Akkermansia_muciniphila_ATCC_BAA_835_uid58985	6274323	2116	1	0	0.164545	1	FALSE	FALSE	coagulation factor 5%2F8 type domain-containing protein;protein_id=YP_001877460.1;transl_table=11
Akkermansia_muciniphila_ATCC_BAA_835_uid58985	6273772	799	2	0	0.871534	1	FALSE	FALSE	ABC transporter;protein_id=YP_001877785.1;transl_table=11
Akkermansia_muciniphila_ATCC_BAA_835_uid58985	6274258	1117	0	1	0.311708	-1	TRUE	FALSE	hypothetical protein;protein_id=YP_001877522.1;transl_table=11
Akkermansia_muciniphila_ATCC_BAA_835_uid58985	6273695	1261	5	0	1.38056	1	FALSE	FALSE	RND family efflux transporter MFP subunit;protein_id=YP_001878632.1;transl_table=11
Akkermansia_muciniphila_ATCC_BAA_835_uid58985	6275672	1213	7	0	2.00927	1	FALSE	FALSE	hypothetical protein;protein_id=YP_001878026.1;transl_table=11
Akkermansia_muciniphila_ATCC_BAA_835_uid58985	6273736	5740	4	0	0.242633	1	FALSE	FALSE	YD repeat protein;protein_id=YP_001878741.1;transl_table=11
Akkermansia_muciniphila_ATCC_BAA_835_uid58985	6275049	505	1	0	0.689461	1	FALSE	FALSE	NUDIX hydrolase;protein_id=YP_001876702.1;transl_table=11
Akkermansia_muciniphila_ATCC_BAA_835_uid58985	6275863	493	14	0	9.8874	1	FALSE	FALSE	phosphoribosyl-AMP cyclohydrolase;protein_id=YP_001877229.1;transl_table=11
Akkermansia_muciniphila_ATCC_BAA_835_uid58985	6274917	1528	7	0	1.59505	1	FALSE	FALSE	Fis family transcriptional regulator;protein_id=YP_001876986.1;transl_table=11
Akkermansia_muciniphila_ATCC_BAA_835_uid58985	6275395	967	4	0	1.44024	1	FALSE	FALSE	biotin synthase;protein_id=YP_001877111.1;transl_table=11
Akkermansia_muciniphila_ATCC_BAA_835_uid58985	6274468	1795	4	0	0.775883	1	FALSE	FALSE	aspartyl-tRNA synthetase;protein_id=YP_001878001.1;transl_table=11
Akkermansia_muciniphila_ATCC_BAA_835_uid58985	6275314	1231	2	0	0.565683	1	FALSE	FALSE	RND family efflux transporter MFP subunit;protein_id=YP_001876843.1;transl_table=11
Akkermansia_muciniphila_ATCC_BAA_835_uid58985	6274459	778	0	1	0.447529	-1	TRUE	FALSE	pseudouridine synthase;protein_id=YP_001878044.1;transl_table=11
Akkermansia_muciniphila_ATCC_BAA_835_uid58985	6275179	1522	2	0	0.457526	1	FALSE	FALSE	prolyl-tRNA synthetase;protein_id=YP_001876662.1;transl_table=11
Akkermansia_muciniphila_ATCC_BAA_835_uid58985	6274037	736	2	0	0.946135	1	FALSE	FALSE	tRNA pseudouridine synthase B;protein_id=YP_001877366.1;transl_table=11
Akkermansia_muciniphila_ATCC_BAA_835_uid58985	6273941	1384	2	0	0.503147	1	FALSE	FALSE	UDP-N-acetylmuramate--L-alanyl-gamma-D-glutamyl-meso-diaminopimelate ligase;protein_id=YP_001877299.1;transl_table=11
Akkermansia_muciniphila_ATCC_BAA_835_uid58985	6274237	541	24	0	15.446	1	FALSE	FALSE	50S ribosomal protein L6;protein_id=YP_001877541.1;transl_table=11
Akkermansia_muciniphila_ATCC_BAA_835_uid58985	6274547	1177	2	0	0.591636	1	FALSE	FALSE	1-deoxy-D-xylulose 5-phosphate reductoisomerase;protein_id=YP_001878336.1;transl_table=11
Akkermansia_muciniphila_ATCC_BAA_835_uid58985	6275203	2839	3	0	0.367923	1	FALSE	FALSE	DNA polymerase I;protein_id=YP_001878532.1;transl_table=11
Akkermansia_muciniphila_ATCC_BAA_835_uid58985	6275705	1666	1	0	0.20899	1	FALSE	FALSE	sulfatase;protein_id=YP_001878255.1;transl_table=11
Akkermansia_muciniphila_ATCC_BAA_835_uid58985	6274214	595	4	0	2.34069	1	FALSE	FALSE	Peptidylprolyl isomerase;protein_id=YP_001877562.1;transl_table=11
Akkermansia_muciniphila_ATCC_BAA_835_uid58985	6274905	1999	1	0	0.174176	1	FALSE	FALSE	beta-N-acetylhexosaminidase;protein_id=YP_001876989.1;transl_table=11
Akkermansia_muciniphila_ATCC_BAA_835_uid58985	6273717	817	1	0	0.426166	1	FALSE	FALSE	hypothetical protein;protein_id=YP_001877836.1;transl_table=11
Akkermansia_muciniphila_ATCC_BAA_835_uid58985	6275131	2962	9	0	1.05793	1	FALSE	FALSE	glycoside hydrolase family 2;protein_id=YP_001876913.1;transl_table=11
Akkermansia_muciniphila_ATCC_BAA_835_uid58985	6274710	898	1	0	0.387726	1	FALSE	FALSE	thiamine-monophosphate kinase;protein_id=YP_001877210.1;transl_table=11
Akkermansia_muciniphila_ATCC_BAA_835_uid58985	6275401	1069	2	0	0.651408	1	FALSE	FALSE	GDP-mannose 4%2C6-dehydratase;protein_id=YP_001877855.1;transl_table=11
Akkermansia_muciniphila_ATCC_BAA_835_uid58985	6275543	643	12	0	6.49787	1	FALSE	FALSE	hypothetical protein;protein_id=YP_001877362.1;transl_table=11
Akkermansia_muciniphila_ATCC_BAA_835_uid58985	6275025	916	2	0	0.760213	1	FALSE	FALSE	binding-protein-dependent transporters inner membrane component;protein_id=YP_001876769.1;transl_table=11
Akkermansia_muciniphila_ATCC_BAA_835_uid58985	6273795	1159	2	0	0.600824	1	FALSE	FALSE	aminoglycoside phosphotransferase;protein_id=YP_001877347.1;transl_table=11
Akkermansia_muciniphila_ATCC_BAA_835_uid58985	6275102	1057	5	0	1.64701	1	FALSE	FALSE	ATP:guanido phosphotransferase;protein_id=YP_001876685.1;transl_table=11
Akkermansia_muciniphila_ATCC_BAA_835_uid58985	6274043	919	2	0	0.757732	1	FALSE	FALSE	ArsR family transcriptional regulator;protein_id=YP_001877674.1;transl_table=11
Akkermansia_muciniphila_ATCC_BAA_835_uid58985	6274671	1021	1	0	0.341016	1	FALSE	FALSE	LAO%2FAO transporter ATPase;protein_id=YP_001878611.1;transl_table=11
Akkermansia_muciniphila_ATCC_BAA_835_uid58985	6274204	646	4	0	2.1559	1	FALSE	FALSE	Ham1 family protein;protein_id=YP_001877572.1;transl_table=11
Akkermansia_muciniphila_ATCC_BAA_835_uid58985	6274296	1258	6	0	1.66062	1	FALSE	FALSE	acetylornithine and succinylornithine aminotransferase;protein_id=YP_001877486.1;transl_table=11
Akkermansia_muciniphila_ATCC_BAA_835_uid58985	6274096	409	56	0	47.6722	1	FALSE	FALSE	hypothetical protein;protein_id=YP_001877628.1;transl_table=11
Akkermansia_muciniphila_ATCC_BAA_835_uid58985	6274049	1282	2	0	0.543179	1	FALSE	FALSE	Outer membrane protein-like protein;protein_id=YP_001877668.1;transl_table=11
Akkermansia_muciniphila_ATCC_BAA_835_uid58985	6275474	616	7	0	3.95656	1	FALSE	FALSE	ECF subfamily RNA polymerase sigma-24 subunit;protein_id=YP_001878440.1;transl_table=11
Akkermansia_muciniphila_ATCC_BAA_835_uid58985	6274884	835	6	0	2.50188	1	FALSE	FALSE	FKBP-type peptidylprolyl isomerase;protein_id=YP_001877888.1;transl_table=11
Akkermansia_muciniphila_ATCC_BAA_835_uid58985	6275778	742	25	1	12.2003	0.923077	FALSE	FALSE	hydrogenase nickel incorporation protein HypB;protein_id=YP_001878003.1;transl_table=11
Akkermansia_muciniphila_ATCC_BAA_835_uid58985	6274699	1615	4	0	0.86236	1	FALSE	FALSE	hypothetical protein;protein_id=YP_001878218.1;transl_table=11
Akkermansia_muciniphila_ATCC_BAA_835_uid58985	6274726	931	20	0	7.47965	1	FALSE	FALSE	thioredoxin reductase;protein_id=YP_001877875.1;transl_table=11
Akkermansia_muciniphila_ATCC_BAA_835_uid58985	6274959	1399	84	0	20.9056	1	FALSE	FALSE	RND family efflux transporter MFP subunit;protein_id=YP_001876728.1;transl_table=11
Akkermansia_muciniphila_ATCC_BAA_835_uid58985	6273974	1021	7	0	2.38711	1	FALSE	FALSE	cell wall hydrolase%2Fautolysin;protein_id=YP_001877282.1;transl_table=11
Akkermansia_muciniphila_ATCC_BAA_835_uid58985	6275460	1006	3	0	1.0383	1	FALSE	FALSE	ATPase;protein_id=YP_001878709.1;transl_table=11
Akkermansia_muciniphila_ATCC_BAA_835_uid58985	6273912	1228	2	0	0.567065	1	FALSE	FALSE	hypothetical protein;protein_id=YP_001877313.1;transl_table=11
Akkermansia_muciniphila_ATCC_BAA_835_uid58985	6274890	934	1	0	0.372781	1	FALSE	FALSE	binding-protein-dependent transporters inner membrane component;protein_id=YP_001876768.1;transl_table=11
Akkermansia_muciniphila_ATCC_BAA_835_uid58985	6274713	1873	6	0	1.11536	1	FALSE	FALSE	4-alpha-glucanotransferase;protein_id=YP_001878222.1;transl_table=11
Akkermansia_muciniphila_ATCC_BAA_835_uid58985	6275660	847	0	2	0.822143	-1	TRUE	TRUE	glutamyl-tRNA synthetase;protein_id=YP_001878094.1;transl_table=11
Akkermansia_muciniphila_ATCC_BAA_835_uid58985	6273790	1186	2	0	0.587146	1	FALSE	FALSE	hypothetical protein;protein_id=YP_001877777.1;transl_table=11
Akkermansia_muciniphila_ATCC_BAA_835_uid58985	6275477	937	2	0	0.743175	1	FALSE	FALSE	2-dehydropantoate 2-reductase;protein_id=YP_001878454.1;transl_table=11
Akkermansia_muciniphila_ATCC_BAA_835_uid58985	6275440	3583	11	0	1.06892	1	FALSE	FALSE	Aldehyde Dehydrogenase;protein_id=YP_001878657.1;transl_table=11
Akkermansia_muciniphila_ATCC_BAA_835_uid58985	6275589	1456	4	0	0.956532	1	FALSE	FALSE	DnaB domain-containing protein helicase domain-containing protein;protein_id=YP_001877046.1;transl_table=11
Akkermansia_muciniphila_ATCC_BAA_835_uid58985	6274441	1726	4	0	0.806901	1	FALSE	FALSE	alpha amylase;protein_id=YP_001878238.1;transl_table=11
Akkermansia_muciniphila_ATCC_BAA_835_uid58985	6273826	1597	2	0	0.43604	1	FALSE	FALSE	L%2CL-diaminopimelate aminotransferase;protein_id=YP_001877791.1;transl_table=11
Akkermansia_muciniphila_ATCC_BAA_835_uid58985	6275118	2863	13	0	1.58097	1	FALSE	FALSE	Hyalurononglucosaminidase;protein_id=YP_001876679.1;transl_table=11
Akkermansia_muciniphila_ATCC_BAA_835_uid58985	6275366	1627	1	0	0.214	1	FALSE	FALSE	hypothetical protein;protein_id=YP_001876807.1;transl_table=11
Akkermansia_muciniphila_ATCC_BAA_835_uid58985	6275470	817	4	0	1.70466	1	FALSE	FALSE	Thymidylate synthase;protein_id=YP_001878623.1;transl_table=11
Akkermansia_muciniphila_ATCC_BAA_835_uid58985	6274198	1768	3	0	0.590799	1	FALSE	FALSE	4Fe-4S ferredoxin;protein_id=YP_001877575.1;transl_table=11
Akkermansia_muciniphila_ATCC_BAA_835_uid58985	6274584	793	6	0	2.63438	1	FALSE	FALSE	hypothetical protein;protein_id=YP_001878256.1;transl_table=11
Akkermansia_muciniphila_ATCC_BAA_835_uid58985	6274281	976	16	0	5.70783	1	FALSE	FALSE	transketolase;protein_id=YP_001877500.1;transl_table=11
Akkermansia_muciniphila_ATCC_BAA_835_uid58985	6273891	1573	2	0	0.442693	1	FALSE	FALSE	D-3-phosphoglycerate dehydrogenase;protein_id=YP_001877323.1;transl_table=11
Akkermansia_muciniphila_ATCC_BAA_835_uid58985	6274903	2578	1	0	0.135057	1	FALSE	FALSE	two component regulator propeller domain-containing protein;protein_id=YP_001876991.1;transl_table=11
Akkermansia_muciniphila_ATCC_BAA_835_uid58985	6274067	430	1	0	0.809715	1	FALSE	FALSE	50S ribosomal protein L11;protein_id=YP_001877652.1;transl_table=11
Akkermansia_muciniphila_ATCC_BAA_835_uid58985	6275193	928	14	0	5.25268	1	FALSE	FALSE	NAD-dependent epimerase%2Fdehydratase;protein_id=YP_001876657.1;transl_table=11
Akkermansia_muciniphila_ATCC_BAA_835_uid58985	6275433	964	2	0	0.72236	1	FALSE	FALSE	phosphate binding protein;protein_id=YP_001877911.1;transl_table=11
Akkermansia_muciniphila_ATCC_BAA_835_uid58985	6273707	1273	8	0	2.18808	1	FALSE	FALSE	Adenylosuccinate synthase;protein_id=YP_001878715.1;transl_table=11
Akkermansia_muciniphila_ATCC_BAA_835_uid58985	6275306	583	0	1	0.597217	-1	TRUE	FALSE	hypothetical protein;protein_id=YP_001876848.1;transl_table=11
Akkermansia_muciniphila_ATCC_BAA_835_uid58985	6274259	2245	3	0	0.465271	1	FALSE	FALSE	hypothetical protein;protein_id=YP_001877521.1;transl_table=11
Akkermansia_muciniphila_ATCC_BAA_835_uid58985	6274385	1012	4	0	1.3762	1	FALSE	FALSE	glycerol-3-phosphate dehydrogenase;protein_id=YP_001877410.1;transl_table=11
Akkermansia_muciniphila_ATCC_BAA_835_uid58985	6275873	1057	1	0	0.329402	1	FALSE	FALSE	DNA replication and repair protein RecF;protein_id=YP_001877214.1;transl_table=11
Akkermansia_muciniphila_ATCC_BAA_835_uid58985	6273705	1093	12	0	3.82263	1	FALSE	FALSE	histidinol-phosphate aminotransferase;protein_id=YP_001878728.1;transl_table=11
Akkermansia_muciniphila_ATCC_BAA_835_uid58985	6274183	2299	10	0	1.51447	1	FALSE	FALSE	SSS sodium solute transporter superfamily protein;protein_id=YP_001877583.1;transl_table=11
Akkermansia_muciniphila_ATCC_BAA_835_uid58985	6275446	631	3	0	1.65536	1	FALSE	FALSE	beta-lactamase;protein_id=YP_001878617.1;transl_table=11
Akkermansia_muciniphila_ATCC_BAA_835_uid58985	6275202	880	2	0	0.791313	1	FALSE	FALSE	ABC transporter;protein_id=YP_001878359.1;transl_table=11
[truncated: 53,687 more rows]

## Sheet: X316192082
species	gene-id	length	sense reads	antisense reads	FPKM	d	Bionomial test with 1%	Bionomial test with 5%	annotation
[truncated: 57,293 more rows]

[truncated: 5 more sheets: X316701492, X317690558, X317802115, X317822438, X319146421]
